# Supplementary material for: Mediating roles of activities of daily living and depression on the relationship between sleep quality and health-related quality of life
Source: Sci Rep. 2024 Jun 18;14:14057. doi: 10.1038/s41598-024-65095-0 (PMC11189409; doi:10.1038/s41598-024-65095-0)
Supplement: Supplementary file 3 — Supplementary Information 3. [file 41598_2024_65095_MOESM3_ESM.xlsx]

## Sheet: Data
OriginalCode	NowCode	Gender	Age	MaritalStatus	Education	INCOME	CHRONIC1	CHRONIC2	Drinking	Smoking	Regularexercise	c61_1	c62_1	c63_1	c64_1	c65a	c65b	c65c	c65d	c65e	c65f	c65g	c65h	c65i	c65j	c66	c67	c68	c69	SleepQuality1	SleepQuality2	SleepQuality3	SleepQuality4	SleepQuality5	SleepQuality6	SleepQuality7	PSQI	Feeding	Bathing	Grooming	Dressing	BowelControl	BladderControl	ToiletUse	Transfer	Mobility	StairClimbing	ADL	P1
1	1	1	3	2	1	2	2	3	2	3	1	4	7	150	5	7	4	4	4	4	3	4	1	4	1	1	4	4	4	3	3	1	2	2	3	3	17	10	0	5	10	10	10	5	15	15	0	80	4
2	2	1	2	2	1	2	1	2	3	2	1	1	8	30	5	8	1	3	3	2	1	1	2	2	1	1	2	1	1	1	1	0	0	1	0	0	3	10	5	5	10	10	10	10	15	15	10	100	2
3	3	2	2	2	1	1	0	1	1	2	2	1	10	60	6	7	2	4	4	1	1	2	1	2	1	1	2	1	1	1	2	1	0	1	0	0	5	10	5	5	10	10	10	10	15	15	5	95	3
4	4	1	1	2	1	3	2	3	1	2	2	4	8	5	6	5	1	4	4	4	4	4	1	4	4	3	4	1	4	3	0	2	3	3	0	3	14	10	5	5	10	10	10	10	15	15	5	95	3
5	5	1	2	2	1	1	1	2	1	2	2	4	6	120	4	9	4	3	4	3	1	1	1	2	3	1	2	1	1	1	3	0	0	2	0	2	8	10	5	5	10	10	10	10	15	15	10	100	3
6	6	2	3	1	1	1	2	3	1	1	1	3	9	120	5	5	4	1	1	1	1	3	3	3	2	1	3	1	2	2	3	2	3	1	0	2	13	10	0	0	10	10	10	5	5	5	0	55	1
7	7	2	1	1	1	1	2	3	1	1	1	4	8	10	3	7	1	4	1	1	1	1	3	3	4	1	2	1	2	1	0	1	0	2	0	2	6	10	5	5	10	10	10	10	15	15	10	100	2
8	8	2	1	1	1	2	1	2	3	1	1	4	7	60	4	3	4	4	3	3	1	3	3	3	1	4	4	1	4	3	3	3	3	2	0	3	17	10	5	5	10	10	10	10	15	15	5	95	3
9	9	2	2	1	1	2	3	3	1	1	1	4	9	120	5	4	4	4	4	3	4	1	4	4	4	3	3	1	4	2	3	3	3	3	0	3	17	10	5	5	10	10	10	10	15	15	10	100	3
10	10	1	1	1	2	2	1	2	3	1	2	3	8	10	4	8	1	1	1	1	1	1	1	1	1	1	1	1	3	0	0	0	0	0	0	2	2	10	5	5	10	10	10	10	15	15	10	100	1
12	11	2	1	1	1	1	1	2	1	1	1	4	9	10	5	5	3	4	4	4	4	1	4	4	4	4	2	1	4	1	1	2	3	3	0	3	13	10	5	5	10	10	10	10	15	15	5	95	3
13	12	2	1	1	1	1	1	2	3	1	1	3	9	30	5	8	4	4	1	1	1	1	1	3	4	1	2	1	2	1	2	0	0	1	0	2	6	10	5	5	10	10	10	10	15	15	5	95	2
14	13	2	2	1	1	1	2	3	1	1	1	1	8	30	5.45	7	4	4	1	1	1	1	4	2	3	1	2	1	1	1	2	1	2	1	0	0	7	10	5	5	10	10	10	10	15	15	10	100	2
15	14	2	2	2	1	1	2	3	1	1	1	1	8	150	5	8	4	4	4	1	1	1	1	4	3	1	3	1	1	2	3	0	0	2	0	0	7	10	5	5	10	10	10	10	15	15	5	95	2
16	15	2	1	1	1	1	3	3	2	1	1	2	8	240	6.3	6	4	1	1	3	1	1	1	4	4	1	4	1	2	3	3	1	3	1	0	1	12	10	5	5	10	10	10	10	15	15	5	95	1
17	16	1	2	1	3	1	1	2	2	3	2	4	7	120	5	9	4	4	4	1	1	3	1	4	2	1	2	1	2	1	3	0	0	2	0	2	8	10	5	5	10	10	10	10	15	15	5	95	4
18	17	1	2	1	2	2	3	3	3	3	1	4	8	5	5	3	1	4	1	4	1	1	1	4	4	2	4	1	4	3	0	3	3	2	0	3	14	10	5	5	10	10	10	10	15	15	5	95	3
19	18	1	1	1	1	1	1	2	1	2	1	3	9	10	5	8	1	1	4	1	1	1	1	1	1	3	1	1	3	0	0	0	0	1	0	2	3	10	5	5	10	10	10	10	15	15	5	95	2
20	19	1	2	1	3	2	1	2	3	1	2	1	7	30	5	7.5	1	1	4	4	4	1	1	1	1	1	2	1	2	1	1	0	1	1	0	1	5	10	5	5	10	10	10	10	15	15	10	100	1
21	20	2	1	1	2	2	1	2	2	1	1	4	10	30	5	6	4	4	4	1	4	1	1	3	4	3	2	1	4	1	2	1	0	2	0	3	9	10	5	5	10	5	10	10	15	15	5	90	2
22	21	2	1	1	1	2	1	2	1	1	2	2	10	5	4.3	6	1	3	3	1	4	1	1	1	1	1	1	1	2	0	0	1	0	1	0	1	3	10	5	5	10	10	10	10	15	15	10	100	3
23	22	1	1	1	2	1	2	3	2	2	2	1	8	5	3	7	1	3	3	1	4	1	1	1	1	1	2	1	1	1	0	1	0	1	0	0	3	10	5	5	10	10	10	10	15	15	10	100	1
24	23	2	1	1	1	2	1	2	1	1	2	1	9	10	5	3.5	1	4	1	1	1	1	1	1	1	1	1	1	1	0	0	3	3	1	0	0	7	10	5	5	10	10	10	10	15	15	10	100	1
25	24	2	1	1	1	2	1	2	3	1	2	1	8	5	4.3	8	1	3	3	1	4	1	1	3	1	1	2	1	1	1	0	0	0	1	0	0	2	10	5	5	10	10	10	10	15	15	10	100	1
26	25	2	3	1	1	2	1	2	3	1	1	2	11	60	5.3	4	4	4	3	4	3	1	1	3	4	1	2	1	2	1	3	3	3	2	0	1	13	10	5	5	10	10	10	10	15	15	5	95	3
27	26	1	1	1	2	1	1	2	2	2	1	4	8	30	5	3	1	1	4	1	1	4	4	3	1	3	3	1	2	2	1	3	3	2	0	2	13	10	5	5	10	10	10	10	15	15	5	95	1
28	27	2	2	1	2	1	1	2	1	1	1	1	9	5	5	3.5	1	4	4	3	1	1	1	4	3	1	4	1	1	3	0	3	3	2	0	0	11	10	5	5	10	10	10	10	15	15	5	95	1
29	28	1	2	1	2	1	1	2	2	3	2	2	7	30	5	9	3	1	4	1	1	1	1	3	3	1	2	1	2	1	2	0	0	1	0	1	5	10	5	5	10	10	10	10	15	15	0	90	1
30	29	2	1	1	1	1	1	2	1	1	1	3	8	180	6	8	4	4	2	1	1	1	1	4	4	1	3	1	3	2	3	0	1	2	0	2	10	10	5	5	10	10	10	10	15	15	5	95	2
31	30	1	2	1	2	3	2	3	1	2	1	2	9	5	6	8	1	4	4	1	1	1	1	3	1	1	1	1	3	0	0	0	0	1	0	2	3	10	5	5	10	10	10	10	15	15	10	100	2
32	31	1	2	1	3	1	1	2	2	1	2	1	8	5	4	8	1	1	1	1	1	1	1	1	1	1	1	1	2	0	0	0	0	0	0	1	1	10	5	5	10	10	10	10	15	15	10	100	1
33	32	2	1	1	2	1	2	3	3	1	2	3	9	60	5	7	3	4	4	1	1	1	1	1	1	1	3	1	3	2	3	1	0	1	0	2	9	10	5	5	10	10	10	10	15	15	5	95	2
34	33	1	2	2	1	1	1	2	1	3	2	2	9	15	5	10	2	4	4	1	1	1	1	2	1	1	2	1	2	1	1	0	0	1	0	1	4	10	5	5	10	10	10	10	15	15	10	100	1
35	34	2	2	2	1	1	2	3	1	1	2	1	8	180	5	5	4	4	3	3	1	1	1	4	1	1	3	1	1	2	3	2	3	2	0	0	12	10	5	5	10	10	10	10	15	15	5	95	3
36	35	1	2	1	1	2	3	3	1	1	2	1	7	60	6	5.6	4	4	4	3	1	1	1	1	1	1	2	1	1	1	3	2	3	1	0	0	10	10	5	5	10	10	10	10	15	15	5	95	2
37	36	2	2	1	1	1	0	1	3	1	2	2	12	10	4	4	1	4	1	1	1	1	1	3	1	1	2	1	3	1	0	3	0	1	0	2	7	10	5	5	10	10	10	10	15	15	5	95	2
38	37	2	2	1	1	1	2	3	3	1	1	1	9	0	5	8	1	4	4	1	4	1	1	1	1	1	1	1	1	0	0	0	0	1	0	0	1	10	5	5	10	10	10	10	15	15	10	100	1
39	38	1	2	2	1	1	1	2	1	3	2	1	8	0	5	9	1	1	1	1	1	1	1	1	1	1	1	1	1	0	0	0	0	0	0	0	0	10	5	5	10	10	10	10	15	15	0	90	4
40	39	2	1	1	1	1	2	3	2	1	2	4	8	120	5	7	4	4	4	1	1	1	1	4	4	1	4	1	4	3	3	1	1	2	0	3	13	10	5	5	10	10	10	10	15	15	10	100	2
41	40	1	1	1	2	2	1	2	1	3	1	2	12	10	7	6	1	3	3	1	1	1	1	1	1	1	2	1	2	1	0	1	0	1	0	1	4	10	5	5	10	10	10	10	15	15	10	100	1
42	41	2	3	1	1	3	1	2	1	1	2	4	9	0	8	11	1	1	1	1	1	1	1	1	4	1	1	1	4	0	0	0	0	1	0	3	4	10	5	5	10	10	10	10	15	15	0	90	1
43	42	1	2	1	2	1	1	2	2	2	1	2	7	60	5.3	8	4	1	3	1	1	1	1	1	1	1	3	1	2	2	3	0	1	1	0	1	8	10	5	5	10	10	10	10	15	15	10	100	1
44	43	1	2	1	2	2	2	3	2	1	2	2	8	1	5.3	8	4	1	1	1	1	1	1	1	1	1	1	1	2	0	2	0	0	0	0	1	3	10	5	5	10	10	10	10	15	15	5	95	1
45	44	1	2	1	2	1	1	2	3	1	2	4	8	120	5	4	4	4	1	1	1	1	1	1	1	1	3	1	4	2	3	3	3	1	0	3	15	10	5	5	10	10	10	10	15	15	5	95	1
46	45	1	2	1	1	1	1	2	2	3	2	2	7	10	4	8	1	4	3	4	4	1	1	4	1	1	1	1	2	0	0	0	0	2	0	1	3	10	5	5	10	10	10	10	15	15	10	100	1
47	46	2	2	1	1	1	2	3	3	1	2	4	9	60	4.3	6.5	4	4	4	2	4	1	1	2	4	1	2	1	4	1	3	1	0	2	0	3	10	10	5	5	10	10	10	10	15	15	10	100	1
48	47	1	2	1	1	1	1	2	1	3	2	4	8	120	5	7	4	4	4	1	4	1	1	4	1	1	4	1	4	3	3	1	1	2	0	3	13	10	5	5	10	10	10	10	15	15	10	100	2
49	48	2	2	2	1	1	2	3	1	1	1	1	9	180	5	4	3	1	4	1	1	1	1	1	4	1	2	1	2	1	3	3	3	1	0	1	12	10	5	5	10	10	10	10	15	15	5	95	1
50	49	2	1	1	1	3	2	3	1	1	2	2	10	5	4	6	1	4	3	1	1	1	1	1	1	1	1	1	2	0	0	1	0	1	0	1	3	10	5	5	10	10	10	10	15	15	10	100	2
51	50	2	2	1	1	1	4	3	1	1	2	4	9	60	4	4	4	4	3	1	1	1	1	3	1	1	3	1	4	2	3	3	3	1	0	3	15	10	5	5	10	10	10	10	5	15	10	90	3
52	51	1	1	1	3	3	1	2	1	1	2	2	9	5	4	8	1	1	1	1	1	1	1	4	2	1	1	1	2	0	0	0	0	1	0	1	2	10	5	5	10	10	10	10	15	15	10	100	3
53	52	1	3	1	2	2	3	3	2	1	1	2	9.3	150	7	6	2	4	4	1	1	1	1	4	2	1	2	1	1	1	2	1	3	2	0	1	10	10	5	5	10	10	10	10	15	15	0	90	1
54	53	2	3	2	1	1	2	3	1	1	1	4	8	120	5	7	4	4	3	1	3	1	1	3	4	4	3	4	4	2	3	1	1	2	3	3	15	10	5	5	10	10	10	10	15	15	0	90	2
55	54	1	3	2	1	1	0	1	3	1	1	2	9	40	5	7	4	1	3	1	4	1	1	4	1	1	1	1	3	0	3	1	0	1	0	2	7	10	5	5	10	10	10	10	15	15	10	100	4
56	55	1	2	1	2	1	1	2	2	3	2	3	8.3	30	6	8	2	4	4	1	3	1	4	1	4	1	1	1	1	0	1	0	1	2	0	1	5	10	0	5	5	10	10	5	10	10	5	70	1
57	56	1	1	1	3	1	2	3	1	2	1	4	9	15	5	8.5	1	4	3	1	4	1	4	4	4	1	2	1	1	1	0	0	0	2	0	2	5	10	5	5	10	10	10	10	15	10	0	85	3
58	57	2	1	1	1	1	1	2	1	1	2	2	8.3	60	5	5	4	3	3	1	3	1	1	1	3	1	2	1	1	1	3	2	3	1	0	1	11	10	5	5	10	10	10	10	15	15	10	100	2
59	58	2	2	1	1	1	1	2	2	1	1	4	9	180	4	4	4	4	1	1	1	1	4	1	4	1	4	1	4	3	3	3	3	1	0	3	16	10	5	5	10	10	10	10	15	15	5	95	3
60	59	1	1	1	2	1	2	3	2	3	2	1	9	15	5	7	1	4	3	1	4	1	1	2	1	1	2	1	1	1	0	1	0	1	0	0	3	10	5	5	10	10	10	10	15	15	10	100	4
61	60	2	1	1	2	1	0	1	1	1	2	2	9	0	4.3	7.5	1	1	1	1	1	1	1	1	1	1	1	1	2	0	0	0	0	0	0	1	1	10	5	5	10	10	10	10	15	15	10	100	1
63	61	2	1	1	1	1	1	2	3	1	1	4	9	30	4	6	4	4	4	4	4	1	1	4	4	4	3	1	4	2	2	1	0	3	0	3	11	10	5	5	10	10	10	10	15	15	5	95	4
64	62	1	3	2	1	1	1	2	3	1	1	1	9	5	5	7	1	4	4	3	3	1	2	2	2	1	2	1	2	1	0	1	0	2	0	1	5	10	5	5	10	10	10	10	15	15	10	100	2
65	63	1	3	2	1	1	2	3	2	1	1	2	6	30	6	10	2	2	2	1	4	1	4	3	1	1	1	1	4	0	1	0	1	2	0	2	6	10	5	5	10	10	10	10	15	15	10	100	2
66	64	1	1	1	3	1	2	3	3	3	2	2	8	5	4	7	1	4	4	2	4	1	1	1	1	1	1	1	3	0	0	1	0	2	0	2	5	10	5	5	10	10	10	10	15	15	10	100	2
67	65	1	2	2	1	1	2	3	1	1	1	1	9.15	5	5.15	7	1	4	4	1	1	1	1	3	1	1	1	1	1	0	0	1	0	1	0	0	2	10	5	5	10	10	10	10	15	15	0	90	4
68	66	1	1	1	3	1	0	1	3	2	2	1	9.3	150	5	5	4	4	2	1	4	1	4	4	1	1	2	1	1	1	3	2	3	2	0	0	11	10	5	5	10	10	10	10	15	15	10	100	1
69	67	2	1	1	1	1	2	3	1	1	2	2	10	0	5	7	2	4	4	1	4	1	1	1	1	1	1	1	2	0	1	1	0	1	0	1	4	10	5	5	10	10	10	10	15	15	10	100	1
70	68	2	2	2	2	2	1	2	1	1	2	2	9	60	6.3	6	4	4	4	1	3	3	1	4	4	2	2	1	2	1	3	1	3	2	0	1	11	10	5	5	10	10	10	10	15	15	10	100	2
71	69	2	1	1	1	1	3	3	1	1	1	4	7	120	5	7	4	2	2	2	4	1	4	4	4	1	3	1	2	2	3	1	2	2	0	2	12	10	0	5	5	0	10	5	10	10	0	55	2
72	70	1	2	1	1	1	0	1	3	2	2	4	8	60	5	8	4	4	4	1	4	1	1	1	3	1	3	1	1	2	3	0	0	2	0	2	9	10	5	5	10	10	10	10	15	15	10	100	2
73	71	1	2	1	2	3	0	1	3	1	1	3	5	10	5	6	1	1	1	1	4	1	1	1	4	1	2	1	3	1	0	1	3	1	0	2	8	10	5	5	10	10	10	10	15	15	5	95	2
74	72	2	2	1	2	2	2	3	1	1	1	3	7	120	6	5	4	4	4	4	1	1	1	4	4	1	4	1	3	3	3	2	3	2	0	2	15	10	5	5	10	10	10	10	15	15	5	95	3
75	73	1	2	2	2	2	1	2	1	1	2	3	8	5	4	8	1	1	4	1	4	1	1	4	2	1	2	1	1	1	0	0	0	2	0	1	4	10	5	5	10	10	10	10	15	15	10	100	1
76	74	2	1	1	1	3	1	2	1	1	2	3	8	30	6	9.5	1	3	3	1	4	1	1	3	1	1	2	1	3	1	1	0	0	1	0	2	5	10	5	5	10	10	10	10	15	15	10	100	2
77	75	1	2	1	1	3	1	2	2	3	1	3	8	30	6	9.5	1	3	2	4	1	1	1	4	4	1	2	1	3	1	1	0	0	2	0	2	6	10	5	5	10	10	10	10	15	15	10	100	1
78	76	1	2	2	1	2	1	2	3	3	1	3	7	10	5	10	1	1	1	1	4	1	3	3	3	1	2	1	1	1	0	0	0	1	0	1	3	10	5	5	10	10	10	10	15	15	5	95	2
79	77	2	2	2	1	1	0	1	1	1	1	1	8	0	4	8	1	1	1	1	1	1	1	3	1	1	1	1	1	0	0	0	0	1	0	0	1	10	5	5	10	10	10	10	10	15	10	95	1
80	78	2	2	2	1	2	1	2	1	1	1	1	7	0	4	9	1	4	4	1	3	1	1	1	1	1	1	1	1	0	0	0	0	1	0	0	1	10	5	5	10	10	10	10	15	15	5	95	1
81	79	2	3	2	1	1	0	1	1	1	1	3	8	30	5.3	9	1	4	4	1	1	1	1	1	4	1	2	1	1	1	1	0	0	1	0	1	4	10	5	5	10	10	10	10	15	15	0	90	1
82	80	1	3	1	3	1	1	2	3	2	2	2	8	30	5	8.5	3	4	4	1	4	1	1	2	1	1	1	1	4	0	2	0	0	2	0	2	6	10	5	5	10	10	10	10	15	15	10	100	3
83	81	2	1	1	3	1	0	1	1	1	2	1	10	120	5	6	4	1	4	1	1	1	1	1	1	1	2	1	3	1	3	1	0	1	0	1	7	10	5	5	10	10	10	10	15	15	10	100	2
84	82	1	2	1	2	2	2	3	2	1	2	3	7.3	60	6	9.5	4	3	3	2	4	1	1	2	3	1	2	1	3	1	3	0	0	2	0	2	8	10	5	5	10	10	10	10	15	15	10	100	2
85	83	1	3	2	2	1	0	1	1	1	2	4	8	60	5	7	4	4	4	3	4	1	1	1	1	1	3	1	3	2	3	1	1	2	0	3	12	10	5	5	10	10	10	10	15	15	10	100	1
86	84	1	2	1	2	1	2	3	2	2	1	4	9	180	5	5	4	4	4	1	3	1	3	3	1	1	3	1	4	2	3	2	3	2	0	3	15	10	5	5	10	10	10	10	15	15	5	95	3
87	85	2	2	1	1	2	1	2	1	1	2	4	7.3	60	5	8.5	4	1	3	1	1	1	1	1	4	1	2	1	4	1	3	0	0	1	0	3	8	10	5	5	10	10	10	10	15	15	5	95	2
88	86	1	2	1	1	2	1	2	3	2	2	3	9	10	4	7	1	1	4	1	1	1	1	1	1	1	2	1	3	1	0	1	0	1	0	2	5	10	5	5	10	10	10	10	15	15	10	100	2
89	87	2	2	2	2	1	2	3	1	1	1	4	6.3	150	5	8	4	4	1	1	4	1	4	1	1	1	3	1	4	2	3	0	2	1	0	3	11	10	5	5	10	10	10	10	15	15	0	90	3
90	88	1	2	1	3	3	2	3	2	1	1	3	9	60	6	7	4	4	4	1	4	1	1	4	1	1	3	1	3	2	3	1	1	2	0	2	11	10	0	0	5	0	0	5	5	5	0	30	3
91	89	2	2	1	1	1	3	3	1	1	2	3	8	30	5	8.5	3	3	4	4	3	1	1	1	4	1	1	1	3	0	2	0	0	2	0	2	6	10	5	5	10	10	10	10	15	15	10	100	3
92	90	1	2	1	2	1	1	2	1	1	1	3	9	60	6	8	4	4	4	2	1	1	4	1	4	1	2	1	3	1	3	0	0	2	0	2	8	10	5	5	10	10	10	10	15	15	10	100	2
93	91	2	2	1	1	2	1	2	3	1	1	4	7.3	90	6	9	4	3	1	1	1	1	1	3	1	1	2	1	1	1	3	0	1	1	0	2	8	10	5	5	10	10	10	10	15	15	5	95	1
94	92	1	2	1	2	1	1	2	3	2	2	3	10	30	5	6.5	1	4	2	1	3	3	1	3	1	1	2	1	4	1	1	1	0	2	0	3	8	10	5	5	10	10	10	10	15	15	0	90	2
95	93	2	2	1	1	1	1	2	3	1	2	2	10	60	5	6	3	3	2	1	1	1	1	4	1	1	2	1	2	1	3	1	0	1	0	1	7	10	5	5	10	10	10	10	15	15	0	90	2
96	94	2	2	2	1	2	1	2	1	1	1	2	7	120	4.3	7.5	4	4	1	1	1	1	4	3	1	1	2	1	2	1	3	0	1	1	0	1	7	10	5	5	10	10	10	10	15	15	10	100	2
97	95	2	1	2	2	2	1	2	1	1	2	1	10	30	6	7.5	1	4	4	1	4	1	1	1	2	1	2	1	1	1	1	0	0	2	0	0	4	10	5	5	10	10	10	10	15	15	10	100	1
98	96	2	1	1	1	1	1	2	1	1	2	4	8	60	5	7	4	4	4	1	2	1	1	2	2	1	3	1	2	2	3	1	1	1	0	2	10	10	5	5	10	10	10	10	15	15	5	95	2
99	97	2	1	1	1	2	0	1	1	1	2	2	8	60	4	7	3	3	4	2	2	1	1	3	3	1	2	1	2	1	3	1	0	2	0	1	8	10	5	5	10	10	10	10	15	15	10	100	2
100	98	2	1	2	1	1	2	3	2	1	1	4	8	90	5	9	4	1	1	1	1	1	1	3	4	1	4	1	4	3	3	0	0	1	0	3	10	10	5	5	10	10	10	10	15	10	5	90	3
101	99	2	3	2	1	1	0	1	1	1	1	2	7.5	30	6	5.5	4	4	2	1	3	1	1	2	1	1	2	1	2	1	2	2	3	1	0	1	10	10	5	5	10	10	10	10	15	15	5	95	3
102	100	1	1	1	3	2	1	2	3	2	1	3	10	30	6	7.5	4	4	4	1	1	1	1	1	1	1	1	1	3	0	2	0	0	1	0	2	5	10	5	5	10	10	10	10	15	15	10	100	3
103	101	2	2	1	2	2	1	2	1	1	1	3	8	0	6	10	1	4	4	1	4	1	1	1	1	1	1	1	3	0	0	0	0	1	0	2	3	10	5	5	10	10	10	10	15	15	10	100	3
104	102	1	3	2	1	1	4	3	2	3	1	4	20	120	5	9	4	4	3	4	1	4	4	4	4	1	4	4	4	3	3	0	3	3	3	3	18	10	5	5	10	10	10	10	15	15	10	100	1
105	103	1	1	1	2	1	2	3	2	2	1	3	7	0	5.5	6.5	1	4	1	3	4	1	1	2	2	1	1	1	3	0	0	1	3	2	0	2	8	10	5	5	10	10	10	10	15	15	5	95	3
106	104	2	2	2	1	1	0	1	1	1	1	4	8.3	30	6	7	4	4	4	4	1	3	1	1	3	1	2	1	1	1	2	1	2	2	0	2	10	10	5	5	10	10	10	10	15	10	0	85	3
107	105	1	2	2	1	1	1	2	1	1	2	1	11	45	4	5	3	3	1	4	4	1	1	3	3	1	2	1	1	1	2	2	0	2	0	0	7	10	5	5	10	10	10	10	15	15	5	95	3
108	106	1	1	1	1	1	3	3	1	3	1	1	19	30	24	4	4	4	3	4	1	1	1	1	4	1	4	1	2	3	2	3	3	2	0	1	14	10	5	5	10	10	10	10	15	15	10	100	1
109	107	2	1	1	2	2	1	2	3	1	2	2	9	10	4	6	4	4	4	3	4	3	3	3	4	1	3	1	4	2	2	1	0	3	0	2	10	10	5	5	10	10	10	10	15	15	10	100	3
110	108	1	2	1	1	1	1	2	3	2	1	4	9	1	3.3	6.5	1	4	4	2	4	1	1	1	3	1	1	1	4	0	0	1	0	2	0	3	6	10	5	5	10	10	10	10	15	15	10	100	3
111	109	2	2	2	2	1	2	3	2	1	1	3	21.3	20	4.3	7	1	4	4	4	1	1	4	3	1	1	4	1	4	3	1	1	3	2	0	3	13	10	5	5	10	10	10	10	15	15	10	100	3
112	110	1	2	1	3	3	1	2	3	2	2	2	7	30	5	9	1	1	1	1	1	1	1	4	1	1	1	1	2	0	1	0	0	1	0	1	3	10	5	5	10	10	10	10	15	15	10	100	2
113	111	2	2	1	2	1	3	3	1	1	1	4	9	1	3.3	6.5	1	4	4	1	4	1	1	3	1	1	1	1	4	0	0	1	0	2	0	3	6	10	5	5	10	10	10	10	15	10	5	90	3
114	112	1	2	1	2	1	0	1	2	3	1	3	8.3	1	5.3	9	1	4	4	1	1	1	1	1	1	1	1	1	1	0	0	0	0	1	0	1	2	10	5	5	10	10	10	10	15	15	10	100	4
115	113	2	2	2	1	1	3	3	1	1	1	1	9	60	5	7	3	4	4	1	1	1	1	3	1	1	2	1	3	1	3	1	0	1	0	1	7	10	5	5	10	10	10	10	15	15	10	100	1
116	114	2	3	2	1	1	3	3	1	1	1	4	12	30	4.5	4	4	4	4	4	4	1	1	4	4	1	2	1	4	1	2	3	0	2	0	3	11	10	5	5	10	10	10	10	10	10	5	85	4
117	115	2	2	2	1	1	1	2	1	1	2	2	9	30	6	8	3	1	1	3	1	3	3	4	4	1	2	1	2	1	2	0	0	2	0	1	6	10	5	5	10	10	10	10	15	15	5	95	3
118	116	2	1	1	2	2	2	3	1	1	1	4	9	30	6	4.5	4	4	4	4	4	1	1	1	4	1	3	1	4	2	2	3	3	2	0	3	15	10	5	5	10	10	10	10	15	15	5	95	2
119	117	2	2	2	1	1	0	1	1	1	1	2	22	60	6	8	4	3	3	1	1	1	1	1	1	1	1	1	1	0	3	0	3	1	0	1	8	10	5	5	10	10	10	10	15	15	10	100	1
120	118	1	2	1	1	2	3	3	1	1	1	2	8	1	5	7	4	4	4	4	4	1	4	1	1	1	4	1	4	3	2	1	1	2	0	2	11	10	5	5	10	10	10	10	15	15	5	95	1
121	119	1	2	2	1	1	2	3	2	3	2	4	7	60	5	4	4	4	1	1	1	1	1	4	3	1	3	1	1	2	3	3	3	1	0	2	14	10	5	5	10	10	10	10	15	15	10	100	3
123	120	2	2	1	1	3	2	3	1	1	1	4	8	30	6	9.5	2	2	4	3	1	1	4	3	4	1	2	1	4	1	1	0	0	2	0	3	7	10	5	5	10	10	10	10	15	15	5	95	3
124	121	2	2	1	2	1	2	3	2	1	1	4	8	5	5	9	1	1	4	1	4	1	1	2	4	1	1	1	3	0	0	0	0	2	0	3	5	10	5	5	10	10	10	10	0	10	0	70	2
125	122	2	1	1	3	2	1	2	2	2	2	4	6	180	6	9	4	4	4	4	3	4	1	3	1	1	4	1	4	3	3	0	1	2	0	3	12	10	5	5	10	5	5	10	15	15	5	85	4
126	123	1	2	1	1	2	1	2	2	3	2	2	8	2	6	8	4	3	1	1	2	3	3	2	3	1	2	1	2	1	2	0	1	2	0	1	7	10	5	5	10	10	10	10	15	15	10	100	1
127	124	2	2	2	1	1	1	2	1	1	2	4	9	30	5.3	8	4	4	4	1	1	1	1	3	1	1	1	1	4	0	2	0	0	1	0	3	6	10	5	5	10	10	10	10	15	15	10	100	1
128	125	2	1	1	1	2	2	3	3	1	2	4	9	30	4.3	7.5	4	4	4	4	4	3	3	3	4	1	4	1	4	3	2	0	0	3	0	3	11	10	5	5	10	5	5	10	15	15	10	90	2
129	126	2	2	2	1	1	1	2	1	1	1	1	8	15	7	11	1	4	1	1	1	1	1	1	1	1	2	1	1	1	0	0	0	1	0	0	2	10	5	5	10	10	10	10	10	15	5	90	4
130	127	2	2	2	1	1	1	2	1	1	1	4	7	30	4	9	4	3	4	1	1	1	1	3	4	1	2	1	4	1	2	0	0	2	0	3	8	10	5	5	10	10	10	10	15	15	5	95	3
131	128	2	2	1	1	1	2	3	1	1	2	2	9	120	4	7	4	4	4	2	2	1	1	3	3	1	2	1	3	1	3	1	0	2	0	2	9	10	5	5	10	10	10	10	15	15	10	100	3
132	129	1	2	1	2	1	1	2	1	1	2	4	8	120	6	10	4	4	4	1	4	3	3	4	3	1	3	1	3	2	3	0	0	2	0	3	10	10	5	5	10	10	10	10	15	15	5	95	1
133	130	1	2	1	1	1	2	3	3	2	2	3	8	120	5	7	4	4	1	1	1	1	3	1	1	1	4	1	3	3	3	1	1	1	0	2	11	10	5	5	10	10	10	10	15	15	10	100	2
134	131	2	2	1	1	2	1	2	2	1	1	4	7	45	5	9	4	4	4	1	4	1	4	4	4	1	2	1	4	1	3	0	0	2	0	3	9	10	5	5	10	10	10	10	10	15	5	90	1
135	132	1	2	1	2	2	0	1	2	3	1	4	8	120	5	8	4	3	4	1	1	1	4	2	2	1	3	1	4	2	3	0	0	2	0	3	10	10	5	5	10	10	10	10	15	15	5	95	2
136	133	2	3	2	1	1	2	3	1	1	1	4	7	30	6.3	11	4	4	4	1	4	1	1	3	4	1	1	1	4	0	2	0	0	2	0	3	7	0	0	0	10	5	10	10	10	10	0	55	3
137	134	2	1	1	1	1	3	3	1	1	1	2	7	60	3	8	4	4	4	4	1	4	4	4	1	1	4	1	2	3	3	0	0	2	0	1	9	10	5	5	10	10	10	10	15	15	5	95	2
138	135	1	2	1	2	1	1	2	1	2	1	4	7	30	3	8	4	4	4	4	4	3	3	4	4	4	4	1	4	3	2	0	0	3	0	3	11	10	5	5	10	0	0	10	15	15	10	80	2
139	136	2	3	2	1	1	2	3	3	1	2	4	6.3	0	7	12	1	1	1	1	1	1	1	1	1	1	1	1	4	0	0	0	0	0	0	3	3	10	5	5	10	10	10	10	15	15	5	95	4
140	137	1	2	2	1	2	1	2	3	1	1	1	10	0	5	7	1	4	4	1	1	1	1	3	1	4	1	1	1	0	0	1	0	2	0	0	3	10	5	5	10	10	10	10	15	15	10	100	1
141	138	2	3	2	2	1	2	3	1	1	1	1	10	0	5	7	1	4	2	1	2	1	1	2	3	4	2	1	1	1	0	1	0	2	0	0	4	10	5	5	10	10	10	10	15	15	0	90	1
142	139	1	1	1	1	2	0	1	3	2	1	2	8.3	15	5	8	1	1	1	1	4	1	1	1	4	1	2	1	3	1	0	0	0	1	0	2	4	10	5	5	10	10	10	10	15	15	10	100	1
143	140	2	2	2	1	1	3	3	1	1	2	2	7	30	6	11	3	4	1	1	1	1	1	3	1	1	2	1	2	1	2	0	0	1	0	1	5	10	5	5	10	10	10	10	5	15	0	80	1
144	141	2	2	2	1	2	3	3	1	1	2	2	7.3	30	5.3	10	1	3	1	4	4	1	1	4	4	1	2	1	1	1	1	0	0	2	0	1	5	10	5	5	10	10	10	10	15	15	10	100	1
145	142	1	1	1	2	2	1	2	3	2	2	1	8	5	4	8	1	4	4	1	4	1	1	2	1	1	2	1	3	1	0	0	0	2	0	1	4	10	5	5	10	10	10	10	15	15	10	100	1
146	143	2	2	1	1	1	1	2	1	1	1	2	10	20	5	6	1	3	1	1	1	1	1	2	4	1	2	1	2	1	1	1	0	1	0	1	5	10	5	5	10	10	10	10	15	15	10	100	2
147	144	2	1	2	1	1	2	3	3	1	1	2	8	180	4.3	6.5	4	4	4	1	3	1	1	3	2	1	3	1	2	2	3	1	1	2	0	1	10	10	5	5	10	10	10	10	15	15	5	95	3
148	145	2	1	2	1	1	0	1	1	1	2	4	8	10	5	8	2	4	1	1	1	1	1	4	4	1	2	1	3	1	1	0	0	1	0	3	6	10	5	5	10	10	10	10	15	15	10	100	2
149	146	2	2	1	1	1	2	3	3	1	2	4	7.4	120	5	5	4	4	4	3	4	1	3	4	4	3	2	1	3	1	3	2	3	3	0	3	15	10	5	5	10	10	10	10	15	15	10	100	4
150	147	2	2	1	1	1	2	3	1	1	1	1	7	30	6	11	1	1	1	1	1	1	1	1	1	1	1	1	1	0	1	0	0	0	0	0	1	10	5	5	10	10	10	10	15	15	5	95	2
151	148	2	2	2	2	1	4	3	1	1	2	4	8	180	4.3	6	4	4	4	3	4	1	3	4	4	3	2	1	4	1	3	1	2	3	0	3	13	10	5	5	10	10	10	10	15	15	5	95	2
152	149	2	2	1	1	1	1	2	1	1	2	1	9	75	6	8	1	1	4	1	1	1	4	1	4	1	1	1	3	0	2	0	0	1	0	1	4	10	5	5	10	10	10	10	15	15	10	100	3
153	150	2	1	1	1	2	1	2	3	1	1	1	10	2	5	7	1	1	1	1	2	1	1	1	1	1	1	1	1	0	0	1	0	1	0	0	2	10	5	5	10	10	10	10	15	10	5	90	1
154	151	1	1	1	2	3	1	2	2	3	2	3	9	30	4.3	8	1	4	4	4	4	1	1	4	3	1	2	1	4	1	1	0	0	2	0	3	7	10	5	5	10	10	10	10	15	15	10	100	2
155	152	1	2	1	2	1	2	3	2	3	1	4	10	3	5.3	7.5	1	4	4	1	4	4	4	3	4	1	3	1	4	2	0	0	0	3	0	3	8	10	5	5	10	10	10	10	15	15	10	100	2
156	153	2	1	1	2	2	3	3	3	1	2	3	11	2	5	4	1	4	4	1	4	1	1	3	1	3	2	1	3	1	0	3	2	2	0	2	10	10	5	5	10	10	10	10	15	15	10	100	1
157	154	2	1	1	2	1	2	3	1	1	2	2	7	120	6	9	4	3	2	1	1	1	1	1	1	1	1	1	2	0	3	0	1	1	0	1	6	10	5	5	10	10	10	10	15	15	5	95	3
159	155	1	1	1	2	3	1	2	1	2	2	3	10.3	15	4.3	6	1	4	4	1	1	1	1	1	4	1	1	1	1	0	0	1	0	1	0	1	3	10	5	5	10	10	10	10	15	15	5	95	1
160	156	2	1	1	1	2	2	3	2	3	1	4	9	2	5	8	1	2	4	4	3	4	4	3	4	4	2	1	4	1	0	0	0	3	0	3	7	10	5	5	10	10	10	10	10	10	5	85	4
161	157	1	1	1	2	3	1	2	3	2	2	3	10.15	30	5	6	4	4	4	1	3	1	1	1	1	1	1	1	1	0	2	1	0	1	0	1	5	10	5	5	10	10	10	10	15	15	10	100	2
162	158	1	3	2	3	2	1	2	1	1	2	1	7.3	45	4.3	7	1	4	4	4	1	1	1	4	4	1	1	1	3	0	1	1	1	2	0	1	6	10	5	5	10	5	10	10	15	15	10	95	1
163	159	1	2	1	2	1	1	2	3	2	2	4	7	120	5	8	4	1	4	4	4	1	1	3	3	1	1	1	3	0	3	0	1	2	0	3	9	10	5	5	10	5	5	10	15	15	10	90	1
164	160	2	1	1	1	2	1	2	3	1	2	1	10	120	5	5	4	4	4	1	4	1	3	4	1	3	2	1	3	1	3	2	2	2	0	1	11	10	5	5	10	10	10	10	15	15	10	100	1
165	161	2	1	1	1	1	1	2	3	1	2	1	8.3	2	4.4	8	1	4	4	1	4	1	1	4	4	1	2	1	4	1	0	0	0	2	0	2	5	10	5	5	10	10	10	10	15	15	5	95	2
166	162	2	2	1	1	1	1	2	1	1	1	4	8	30	0	3.5	4	4	1	1	3	1	4	2	1	1	4	1	4	3	2	3	0	1	0	3	12	10	5	5	10	10	10	10	15	15	5	95	2
167	163	1	2	2	2	2	1	2	2	1	1	1	8	60	3	4	4	4	4	1	3	1	1	2	1	3	2	1	4	1	3	3	3	2	0	2	14	10	5	5	10	10	10	10	15	15	10	100	1
168	164	2	1	2	1	2	3	3	2	1	2	4	9	30	4.3	7	4	3	4	1	4	1	1	1	1	1	1	1	1	0	2	1	0	1	0	2	6	10	5	5	10	10	10	10	15	15	10	100	1
169	165	2	2	2	2	1	2	3	1	1	2	1	9	60	5	7	4	3	3	1	4	1	1	4	1	1	2	1	3	1	3	1	0	2	0	1	8	10	5	5	10	10	10	10	15	15	10	100	1
170	166	2	2	2	1	1	2	3	1	1	2	4	8	10	3	5	1	4	4	4	4	1	4	4	4	1	3	1	4	2	0	2	2	3	0	3	12	10	5	5	10	10	10	10	15	15	5	95	4
171	167	2	2	1	1	1	3	3	1	1	2	4	7.5	120	6.5	10	4	4	4	1	1	4	1	1	1	1	2	1	1	1	3	0	0	1	0	2	7	10	5	5	10	10	10	10	15	10	5	90	2
172	168	2	2	2	1	1	0	1	1	1	1	1	5	160	3.3	3	4	4	1	1	1	1	1	2	1	1	2	1	1	1	3	3	3	1	0	0	11	10	5	5	10	10	10	10	15	15	10	100	1
173	169	1	2	1	1	2	1	2	2	3	2	3	8.3	4	5	7.5	1	2	1	1	3	1	1	3	4	4	3	1	4	2	0	0	0	2	0	3	7	10	5	5	10	10	10	10	15	15	10	100	2
174	170	1	2	1	2	1	1	2	3	3	2	1	10	30	3	5	1	4	2	1	1	1	1	1	1	1	2	1	1	1	1	2	0	1	0	0	5	10	5	5	10	10	10	10	15	15	10	100	1
175	171	1	1	1	1	2	1	2	2	1	2	2	8.3	30	5	7.5	1	4	4	1	1	1	4	4	1	1	1	1	2	0	1	0	0	2	0	1	4	10	5	5	10	10	10	10	15	15	10	100	1
176	172	2	1	1	2	1	1	2	1	1	1	2	7	45	5	8.5	4	4	3	1	3	2	3	2	4	1	3	1	2	2	3	0	0	2	0	1	8	10	5	5	10	10	10	10	15	15	5	95	2
177	173	1	2	2	3	2	1	2	2	3	2	2	9	30	4	8	1	1	2	1	1	1	1	4	2	1	1	1	2	0	1	0	0	1	0	1	3	10	5	5	10	10	10	10	15	15	5	95	1
178	174	1	2	1	2	2	2	3	3	2	1	2	10	30	4	6	1	3	1	1	3	1	1	3	1	1	1	1	1	0	1	1	0	1	0	1	4	10	5	5	10	10	10	10	15	10	10	95	3
179	175	2	2	1	1	1	2	3	2	1	1	4	7	30	3	6	4	4	4	1	3	3	1	3	3	1	3	1	4	2	2	1	1	2	0	3	11	10	5	5	10	10	10	10	10	10	5	85	2
180	176	1	2	2	1	2	0	1	2	2	2	2	7	60	4	7.5	1	1	1	1	1	1	1	2	1	4	1	1	2	0	2	0	1	1	0	1	5	10	5	5	10	10	10	10	15	15	10	100	2
181	177	1	2	1	2	3	1	2	3	3	1	4	9	60	3.3	6.5	2	1	1	4	4	3	1	1	4	1	1	1	3	0	2	1	0	2	0	3	8	10	5	5	10	10	10	10	15	15	10	100	1
182	178	1	2	1	2	2	1	2	2	1	1	3	8	6	4	8	1	1	1	1	1	1	1	1	4	1	1	1	3	0	0	0	0	1	0	2	3	10	5	5	10	10	10	10	15	15	5	95	3
183	179	1	3	1	1	2	1	2	2	3	1	4	8	60	5	7	3	4	4	1	1	1	3	3	1	1	2	1	3	1	3	1	1	2	0	3	11	10	5	5	10	10	10	10	10	10	5	85	3
184	180	2	3	2	1	1	2	3	2	1	1	4	7.5	1	4.5	8.5	3	2	4	4	1	1	4	1	4	1	2	1	3	1	1	0	0	2	0	3	7	10	5	5	10	10	10	10	5	15	5	85	4
185	181	2	2	1	1	1	1	2	1	1	1	3	9	30	6	8	3	4	4	1	1	1	1	3	4	1	2	1	3	1	2	0	0	2	0	2	7	10	5	5	10	10	10	10	15	15	10	100	1
186	182	1	1	1	1	3	1	2	3	2	1	1	10	40	3.3	5	2	4	1	1	1	1	1	1	1	1	2	1	1	1	2	2	0	1	0	0	6	10	5	5	10	10	10	10	15	15	10	100	1
187	183	2	1	1	3	1	1	2	1	1	1	2	10	30	4	6	1	4	1	1	1	2	1	2	1	1	1	1	3	0	1	1	0	1	0	2	5	10	5	5	10	10	10	10	15	15	10	100	2
188	184	1	2	2	2	1	1	2	1	1	1	4	8	20	5	9	1	4	1	1	1	1	1	1	2	1	2	1	3	1	1	0	0	1	0	3	6	10	5	5	10	10	10	10	15	15	10	100	3
189	185	2	2	2	1	1	2	3	1	1	2	3	7	15	5	10	3	3	4	1	3	1	1	4	3	1	2	1	3	1	1	0	0	2	0	2	6	10	5	5	10	10	10	10	10	10	5	85	2
190	186	2	1	1	1	1	1	2	1	1	1	2	8	60	6	9	1	4	4	1	1	2	2	3	1	1	2	1	1	1	2	0	0	2	0	1	6	10	5	5	10	10	10	10	15	15	10	100	2
191	187	1	1	2	3	1	1	2	3	2	1	3	10	30	6	5	3	4	1	1	1	1	1	2	4	1	2	1	2	1	2	2	3	1	0	2	11	10	5	5	10	10	10	10	10	15	10	95	3
192	188	2	2	1	1	1	1	2	1	1	1	4	7	120	6	6	4	4	4	4	1	3	1	4	4	1	4	1	4	3	3	1	3	2	0	3	15	10	5	5	10	0	5	10	10	15	0	70	4
193	189	1	3	2	1	1	3	3	3	2	2	3	7	30	5	10	3	3	4	1	1	1	1	2	3	1	2	1	2	1	2	0	0	1	0	2	6	10	5	5	10	10	10	10	5	10	5	80	2
194	190	1	2	1	2	1	1	2	3	2	1	2	8	60	6	8	4	4	4	4	4	3	3	4	3	1	2	1	2	1	3	0	1	3	0	1	9	10	5	5	10	10	10	10	15	15	10	100	1
195	191	1	1	1	3	1	0	1	3	3	1	4	8	60	5.3	10	2	4	4	1	4	1	1	1	1	1	2	1	2	1	2	0	0	1	0	2	6	10	5	5	10	10	10	10	15	15	10	100	2
196	192	1	1	1	3	1	0	1	3	3	1	4	8	60	5.3	10	2	4	4	1	4	1	1	1	1	1	2	1	2	1	2	0	0	1	0	2	6	10	5	5	10	10	10	10	15	15	10	100	2
197	193	1	2	1	2	1	2	3	1	1	1	4	9	5	5	8	1	1	1	1	4	1	1	4	1	1	2	1	4	1	0	0	0	1	0	3	5	10	5	5	10	10	10	10	15	15	10	100	3
198	194	2	2	2	2	1	0	1	1	1	1	1	9	30	5	8	2	4	2	1	1	1	1	1	2	1	2	1	1	1	1	0	0	1	0	0	3	10	5	5	10	10	10	10	15	15	10	100	1
199	195	1	2	1	1	2	3	3	3	2	2	1	9.3	0	4	6.5	1	4	1	3	1	1	1	1	1	1	2	1	1	1	0	1	0	1	0	0	3	10	5	5	10	10	10	10	10	15	10	95	1
200	196	2	2	1	1	1	3	3	1	1	1	3	7	42.8393	5	10	3	4	3	4	1	1	3	4	4	4	4	1	3	3	2	0	0	3	0	2	10	10	5	5	10	10	10	10	15	15	0	90	2
201	197	2	2	2	1	1	2	3	1	1	1	1	8	35	4	6.5	4	4	4	2	1	3	2	2	4	1	2	1	2	1	3	1	1	2	0	1	9	10	5	5	10	10	10	10	15	15	10	100	1
202	198	2	3	2	1	1	2	3	1	1	1	4	6	120	6	5.5	4	3	3	4	1	3	1	3	4	1	3	1	2	2	3	2	3	2	0	2	14	10	5	5	10	10	10	10	15	15	5	95	3
203	199	2	1	1	1	1	1	2	1	1	1	3	5.3	0	5	10	1	2	4	1	2	1	1	4	4	1	1	1	4	0	0	0	0	2	0	3	5	10	5	5	10	10	5	10	15	15	0	85	1
204	200	2	2	2	1	1	3	3	3	3	2	4	9	120	5	6	4	4	1	2	4	1	1	3	4	4	4	1	4	3	3	1	1	2	0	3	13	10	5	5	10	10	10	10	15	15	10	100	4
205	201	2	2	1	1	1	0	1	3	1	2	2	8	5	4	8	2	3	4	1	1	1	1	3	4	1	2	1	3	1	1	0	0	2	0	2	6	10	5	5	10	10	10	10	15	15	10	100	1
206	202	2	2	1	1	1	0	1	3	1	2	2	8	10	4	8	1	1	1	1	1	1	1	2	1	1	1	1	2	0	0	0	0	1	0	1	2	10	5	5	10	10	10	10	15	15	10	100	1
207	203	1	3	1	3	1	0	1	1	2	1	1	9	4	4.3	8	1	1	4	1	1	1	1	1	1	1	1	1	2	0	0	0	0	1	0	1	2	10	5	5	10	10	10	10	15	15	10	100	1
209	204	1	3	1	2	1	4	3	3	2	1	3	8	90	5	8	4	4	4	1	3	1	1	4	4	1	2	1	1	1	3	0	0	2	0	1	7	10	5	5	10	10	10	10	15	15	5	95	4
210	205	2	2	2	1	1	2	3	1	1	2	3	9	30	5	5	4	4	1	1	1	1	1	3	4	1	2	1	1	1	2	2	3	1	0	1	10	10	5	5	10	10	10	10	15	15	10	100	2
211	206	1	1	1	2	2	2	3	2	2	2	1	8	0	5	9	1	1	4	1	1	1	1	1	1	1	1	1	1	0	0	0	0	1	0	0	1	10	5	5	10	10	10	10	15	15	5	95	3
212	207	1	2	1	1	2	1	2	3	2	1	1	7.3	30	4	8	1	2	1	1	4	1	1	1	1	1	2	1	1	1	1	0	0	1	0	0	3	10	5	5	10	10	10	10	15	15	10	100	1
213	208	2	3	2	1	1	2	3	2	3	2	1	9	60	5	7	4	4	4	1	1	1	1	4	1	1	4	1	1	3	3	1	0	1	0	0	8	10	5	5	10	10	10	10	10	15	0	85	4
214	209	1	2	1	2	1	1	2	1	1	2	3	8	60	6	8	4	4	4	1	2	1	1	4	4	1	1	1	3	0	3	0	1	2	0	2	8	10	0	5	5	10	10	10	5	10	0	65	3
215	210	2	3	2	1	1	2	3	1	1	1	1	8.3	120	4.3	6	4	4	1	4	4	1	1	1	4	1	2	1	1	1	3	1	1	2	0	0	8	10	5	5	10	10	10	10	15	15	10	100	1
216	211	1	2	1	2	1	1	2	1	1	1	2	6.5	5	6.5	12	1	4	1	1	4	1	1	4	4	1	2	1	3	1	0	0	0	2	0	2	5	10	5	5	10	10	10	10	15	15	5	95	4
217	212	1	2	1	1	2	1	2	2	3	1	2	9	120	4.3	6	4	4	4	1	1	1	1	4	1	1	3	1	3	2	3	1	1	1	0	2	10	10	5	5	10	10	10	10	15	15	5	95	3
218	213	2	2	1	2	2	4	3	1	1	2	1	8	0	5	9.1	1	4	4	1	1	1	1	3	1	1	1	1	1	0	0	0	0	1	0	0	1	10	5	5	10	10	10	10	15	15	10	100	1
219	214	2	2	1	1	1	2	3	3	1	2	1	10	0	6	8	1	3	3	4	4	1	3	3	4	1	2	1	1	1	0	0	0	2	0	0	3	10	5	5	10	10	10	10	15	10	5	90	1
220	215	1	2	1	1	2	2	3	2	2	2	1	10	60	4.3	5	4	4	4	1	1	1	1	1	4	1	1	1	1	0	3	2	1	1	0	0	7	10	5	5	10	10	10	10	15	15	0	90	1
222	216	1	2	1	2	1	1	2	3	2	1	3	5	90	6	9	1	1	1	1	1	1	1	2	3	1	1	1	4	0	2	0	2	1	0	3	8	10	5	5	10	10	10	10	15	15	5	95	4
223	217	2	3	1	1	1	3	3	1	1	1	4	5	30	5	10	1	4	1	4	1	1	1	3	4	1	3	1	3	2	1	0	1	2	0	3	9	10	5	5	10	5	5	10	15	15	0	80	4
224	218	1	1	2	1	2	1	2	1	2	2	3	9	120	3.3	6	4	4	1	1	1	1	1	1	4	1	2	1	3	1	3	1	0	1	0	2	8	10	5	5	10	10	10	10	15	15	10	100	3
225	219	2	2	1	1	1	1	2	1	1	1	4	8.3	180	4.3	5	4	4	4	1	4	1	1	1	1	1	3	1	4	2	3	2	3	1	0	3	14	10	5	5	10	10	10	10	15	15	10	100	2
226	220	2	2	1	1	1	1	2	1	1	1	4	10	0	5	7	1	4	4	1	1	1	1	4	1	1	2	1	4	1	0	1	0	1	0	3	6	10	5	5	10	10	10	10	15	15	10	100	4
227	221	1	3	1	1	1	1	2	1	2	2	2	9.3	30	4.3	4	2	3	3	4	1	3	1	4	1	1	3	1	3	2	1	3	3	2	0	2	13	10	5	5	10	10	10	10	10	15	10	95	3
228	222	1	1	2	2	2	2	3	1	1	2	2	8	60	4	6	2	4	1	1	2	1	1	3	1	1	2	1	2	1	2	1	1	1	0	1	7	10	5	5	10	10	10	10	15	15	10	100	2
229	223	1	3	1	3	2	1	2	1	1	2	2	9	5	6	7	1	2	2	1	1	1	1	4	4	1	1	1	1	0	0	1	1	1	0	1	4	10	5	5	10	10	10	10	15	15	10	100	3
230	224	1	1	1	2	1	1	2	3	2	1	1	8.3	40	6	8	2	2	2	1	4	1	4	3	4	1	4	1	1	3	2	0	1	2	0	0	8	10	5	5	10	10	10	10	15	15	10	100	1
231	225	1	1	1	2	2	2	3	3	3	2	2	10	10	5.1	7	1	4	4	4	4	1	1	1	4	4	1	1	2	0	0	1	0	2	0	1	4	10	5	5	10	10	10	10	15	15	10	100	1
232	226	1	1	1	3	3	5	3	1	1	1	4	10	30	5	7.5	4	4	4	4	4	1	1	1	1	1	3	1	2	2	2	0	0	2	0	2	8	10	5	5	10	10	10	10	15	15	5	95	1
233	227	1	2	1	2	1	1	2	3	2	1	3	9	120	5.3	6	4	2	2	1	1	1	2	3	4	1	4	1	4	3	3	1	2	1	0	3	13	10	5	5	10	10	10	10	15	15	5	95	1
234	228	2	2	1	3	2	2	3	1	1	2	1	10	120	5.3	4	4	4	3	1	1	1	1	1	3	3	2	1	1	1	3	3	3	1	0	0	11	10	5	5	10	10	10	10	15	15	10	100	2
235	229	1	2	1	2	2	2	3	2	3	2	1	9	30	5	8	1	2	4	1	4	1	1	1	4	2	2	1	1	1	1	0	0	2	0	0	4	10	5	5	10	10	10	10	15	15	10	100	1
236	230	2	2	1	1	1	1	2	1	1	1	4	8.3	30	4	7	4	4	4	1	4	4	1	3	4	3	3	1	4	2	2	1	0	3	0	3	11	10	5	5	10	10	5	10	15	15	5	90	1
237	231	1	1	1	3	2	2	3	3	1	2	3	9.3	40	4	6	2	2	2	1	4	1	1	1	4	1	2	1	4	1	2	1	0	1	0	3	8	10	5	5	10	10	10	10	15	15	10	100	1
238	232	1	1	1	1	2	2	3	2	2	2	4	9	5	6	8	1	4	4	1	1	1	1	4	4	1	2	1	4	1	0	0	0	2	0	3	6	10	5	5	10	10	10	10	15	15	10	100	1
239	233	1	2	1	2	1	1	2	2	2	1	3	10	60	5	6	4	4	3	1	1	1	1	1	1	1	3	1	4	2	3	1	0	1	0	3	10	10	5	5	10	10	10	10	15	15	10	100	1
240	234	1	3	1	2	2	1	2	3	1	1	1	8	150	4	5	4	4	4	1	1	1	4	1	1	1	2	1	1	1	3	2	3	1	0	0	10	10	5	5	10	10	10	10	15	10	10	95	1
241	235	2	3	1	1	2	3	3	1	1	1	4	8	160	4	5	4	4	4	1	1	4	1	1	1	1	2	1	4	1	3	2	3	1	0	3	13	10	5	5	10	10	10	10	15	15	0	90	4
242	236	2	2	2	1	2	1	2	1	1	2	4	7	15	6	10.7	1	4	4	1	3	4	1	3	4	1	2	1	4	1	0	0	0	2	0	3	6	10	5	5	10	10	10	10	15	15	10	100	3
243	237	2	2	1	1	1	1	2	1	1	1	1	10	40	5	6	2	2	2	1	4	1	1	1	1	1	2	1	3	1	2	1	0	1	0	1	6	10	5	5	10	10	10	10	15	15	10	100	1
244	238	2	2	1	1	1	1	2	1	1	2	3	9	60	5	7	4	4	3	1	4	1	4	4	4	1	3	1	3	2	3	1	0	2	0	2	10	10	5	5	10	10	10	10	15	10	10	95	2
245	239	2	2	1	1	1	1	2	1	1	1	4	10	60	6	7	4	4	4	1	1	2	2	1	1	1	4	1	4	3	3	1	0	1	0	3	11	10	5	5	10	10	10	10	15	15	10	100	2
246	240	1	2	1	2	1	1	2	3	1	1	4	9	120	5	6	4	4	4	1	4	1	4	4	1	1	1	1	4	0	3	1	1	2	0	3	10	10	5	5	10	10	10	10	15	15	10	100	3
247	241	2	2	1	2	1	1	2	1	1	2	4	9	120	5	6	4	4	1	4	1	4	1	2	4	4	3	1	4	2	3	1	1	2	0	3	12	10	5	5	10	10	10	10	15	15	10	100	2
248	242	1	2	1	2	2	3	3	1	3	2	3	9	30	5	5	4	4	1	1	1	1	1	1	4	1	2	1	1	1	2	2	3	1	0	1	10	10	5	5	10	10	10	10	15	15	10	100	2
249	243	2	2	1	1	1	2	3	1	1	2	3	9	40	4	6	3	4	3	1	4	1	1	2	1	1	3	1	3	2	2	1	0	1	0	2	8	10	5	5	10	10	10	10	15	15	10	100	1
250	244	2	2	1	1	1	1	2	1	1	2	2	7.35	30	5	7	2	4	4	1	4	1	1	1	4	1	1	1	4	0	1	1	2	2	0	2	8	10	5	5	10	10	10	10	15	15	5	95	3
251	245	1	3	1	1	2	2	3	2	3	1	2	8	10	5	9	1	4	4	1	1	1	3	1	2	1	2	1	1	1	0	0	0	1	0	1	3	10	5	5	10	10	10	10	15	15	10	100	2
252	246	2	2	1	1	1	1	2	1	1	1	2	8	65	5	8	4	4	4	1	3	2	2	3	4	1	3	1	1	2	3	0	0	2	0	1	8	10	5	5	10	10	10	10	15	15	5	95	2
253	247	2	1	1	1	2	1	2	3	1	2	2	8	2	4	8	3	4	3	1	1	1	1	4	4	1	3	1	3	2	1	0	0	2	0	2	7	10	5	5	10	10	10	10	15	15	10	100	3
254	248	1	3	2	1	2	1	2	1	3	1	3	9	60	4	7	4	4	4	1	4	1	3	4	1	1	2	1	3	1	3	1	0	2	0	2	9	10	5	5	10	10	10	10	15	15	10	100	2
255	249	2	3	1	1	2	1	2	1	3	1	2	8	10	5	9	1	4	4	2	1	2	1	3	3	1	2	1	2	1	0	0	0	2	0	1	4	10	5	5	10	10	10	10	15	15	5	95	1
256	250	2	1	2	1	2	2	3	1	2	1	3	9	120	7	7	4	4	4	1	3	1	4	1	4	1	2	1	2	1	3	1	2	2	0	2	11	10	5	5	10	10	10	10	15	15	0	90	3
257	251	2	3	2	1	1	2	3	2	1	1	4	8	1	6	6	3	3	1	3	3	1	1	4	4	1	3	1	3	2	1	1	3	2	0	3	12	10	5	5	10	10	10	10	5	10	0	75	1
258	252	1	1	1	1	1	2	3	1	1	2	1	8	5	3.3	7	1	4	4	1	4	1	4	4	1	1	2	1	2	1	0	1	0	2	0	1	5	10	5	5	10	10	10	10	15	15	10	100	1
259	253	1	1	1	3	1	0	1	3	2	2	1	9	0	4	7	1	1	1	1	4	1	4	1	1	1	1	1	1	0	0	1	0	1	0	0	2	10	5	5	10	10	10	10	15	15	10	100	1
260	254	1	2	1	2	1	1	2	3	1	1	4	9	180	5	5	4	4	2	2	2	1	2	2	4	1	3	1	4	2	3	2	3	2	0	3	15	10	5	5	10	10	10	10	15	15	10	100	2
261	255	1	3	1	1	2	0	1	1	1	1	2	8	120	5	7	4	4	1	4	4	1	4	3	1	1	1	1	2	0	3	1	1	2	0	1	8	10	5	5	10	10	10	10	15	15	10	100	1
262	256	1	1	1	2	2	1	2	3	3	2	2	9	0	4	7	1	3	1	1	4	1	1	1	1	1	1	1	2	0	0	1	0	1	0	1	3	10	5	5	10	10	10	10	15	15	10	100	1
263	257	2	2	1	1	2	2	3	1	2	1	1	8	90	5	7.5	4	4	1	4	1	4	4	4	4	3	1	1	1	0	3	0	1	3	0	0	7	10	5	5	10	10	10	10	15	15	10	100	3
264	258	2	2	1	1	3	1	2	1	1	2	2	8	30	6	6	3	4	1	1	3	1	1	1	4	1	3	1	2	2	2	1	3	1	0	1	10	10	5	5	10	10	10	10	5	15	5	85	1
265	259	2	1	2	2	1	1	2	3	1	1	1	9	40	4	6	2	2	3	1	1	1	1	2	2	1	2	1	2	1	2	1	0	1	0	1	6	10	5	5	10	10	10	10	15	15	10	100	1
266	260	1	3	1	1	1	2	3	2	1	1	3	10	120	6	6	3	3	2	1	1	1	3	1	4	1	4	1	3	3	3	1	1	1	0	2	11	10	0	0	0	10	10	5	5	5	0	45	2
267	261	2	1	2	2	2	2	3	1	1	2	4	9	60	4	6	4	4	4	1	1	1	4	4	4	4	4	1	4	3	3	1	0	2	0	3	12	10	5	5	10	10	10	10	15	15	10	100	1
268	262	1	2	1	2	1	2	3	3	3	1	2	8	10	4.3	8	1	2	1	1	1	1	1	2	1	1	1	1	2	0	0	0	0	1	0	1	2	10	5	5	10	10	10	10	15	15	10	100	1
269	263	2	2	2	1	1	0	1	1	1	2	2	8.3	120	4.3	6	4	4	4	1	1	1	1	4	3	1	2	1	2	1	3	1	1	2	0	1	9	10	5	5	10	5	10	10	15	15	5	90	3
270	264	1	1	2	2	1	4	3	1	2	2	4	9	120	6	7	4	1	1	4	4	1	4	1	4	4	3	1	4	2	3	1	1	2	0	3	12	10	5	5	10	10	10	10	15	15	5	95	3
271	265	2	2	2	1	1	4	3	1	1	1	4	8	15	4	8	1	4	2	1	4	1	1	4	1	1	3	1	4	2	0	0	0	2	0	3	7	10	5	5	10	10	10	10	15	15	10	100	1
272	266	2	3	2	1	1	1	2	2	2	2	3	7	10	6	8	4	4	4	4	4	1	1	1	4	1	3	1	2	2	2	0	2	2	0	2	10	10	5	5	10	10	10	10	15	15	5	95	4
273	267	2	1	2	2	2	1	2	1	2	1	1	10	180	4	4	4	4	3	1	1	1	4	1	1	1	3	1	1	2	3	3	2	1	0	0	11	10	5	5	10	10	10	10	15	15	10	100	1
274	268	2	2	2	1	1	2	3	2	2	1	2	8	15	5	8	1	1	2	3	2	1	2	1	1	1	1	1	1	0	0	0	0	1	0	1	2	10	5	5	10	10	10	10	15	15	10	100	1
275	269	1	3	2	1	1	1	2	3	2	1	4	9	30	5	7.5	4	4	1	4	1	4	1	4	1	4	2	1	4	1	2	0	0	2	0	3	8	10	5	5	10	10	10	10	15	15	5	95	3
277	270	2	3	2	1	1	1	2	1	1	1	3	7.3	240	6	4.5	4	3	4	4	1	1	1	3	4	1	4	1	3	3	3	3	3	2	0	2	16	10	5	5	10	10	10	10	15	15	0	90	3
278	271	1	3	1	1	2	2	3	3	3	2	2	9.3	1	6	8	1	1	1	1	2	1	1	1	1	1	1	1	1	0	0	0	0	1	0	1	2	10	5	5	10	10	10	10	15	15	10	100	3
279	272	2	2	1	2	2	2	3	1	1	2	1	10	10	5.3	7.5	1	4	4	1	1	1	1	1	1	1	2	1	1	1	0	0	0	1	0	0	2	10	5	5	10	10	10	10	15	15	5	95	1
280	273	2	2	2	1	1	1	2	3	1	1	2	9.3	42.8393	4	5	4	4	1	4	4	1	4	4	1	1	3	1	4	2	3	2	2	2	0	2	13	10	5	5	10	10	10	10	15	15	10	100	1
281	274	1	3	1	1	2	1	2	2	2	2	4	10	10	6	8	1	4	4	1	1	1	1	1	1	1	2	1	4	1	0	0	0	1	0	3	5	10	5	5	10	10	10	10	15	15	5	95	4
282	275	2	2	1	1	2	2	3	1	1	2	1	9.3	150	5	4	4	4	4	1	1	3	3	3	4	1	3	1	1	2	3	3	3	2	0	0	13	10	5	5	10	10	10	10	15	15	10	100	2
283	276	2	1	1	1	1	1	2	2	1	1	3	7.3	60	4.3	6.5	1	1	3	1	1	2	2	1	4	3	2	1	3	1	2	1	2	1	0	2	9	10	5	5	10	10	10	10	15	15	5	95	3
284	277	1	2	1	2	1	1	2	3	2	1	3	9	30	5	8	1	4	4	1	1	1	1	1	3	1	2	1	1	1	1	0	0	1	0	1	4	10	5	5	10	10	10	10	15	15	10	100	1
285	278	2	2	1	1	1	3	3	1	1	2	2	9	10	4.3	8	1	1	1	1	1	1	1	1	1	1	1	1	2	0	0	0	0	0	0	1	1	10	5	5	10	10	10	10	15	15	10	100	1
286	279	2	1	1	1	1	0	1	3	1	2	4	9	30	6	9	4	4	4	1	1	1	1	3	4	3	2	1	4	1	2	0	0	2	0	3	8	10	5	5	10	10	10	10	15	15	10	100	2
287	280	1	2	1	1	1	3	3	2	3	2	1	8.3	60	4.3	4	4	3	1	1	1	1	1	4	4	1	2	1	1	1	3	3	3	1	0	0	11	10	5	5	10	10	10	10	15	15	5	95	1
288	281	2	1	1	1	3	2	3	1	1	1	1	10	30	4	4	4	4	4	1	1	1	1	3	1	1	2	1	2	1	2	3	2	1	0	1	10	10	5	5	10	10	10	10	15	15	10	100	1
289	282	1	2	1	2	1	1	2	2	1	1	3	8	5	6	8	1	4	4	1	1	1	1	3	4	1	1	1	1	0	0	0	1	2	0	1	4	10	5	5	10	10	10	10	15	15	10	100	1
290	283	2	2	1	2	1	1	2	1	1	1	4	9	120	4.3	5	4	4	4	1	1	1	1	2	3	4	3	1	4	2	3	2	2	2	0	3	14	10	5	5	10	5	10	10	15	15	10	95	1
291	284	2	2	1	1	1	0	1	1	1	2	2	9	30	5	8	1	1	1	1	1	1	1	2	1	1	1	1	2	0	1	0	0	1	0	1	3	10	5	5	10	10	10	10	15	15	10	100	1
292	285	2	3	2	1	1	2	3	1	2	2	2	7.3	120	6	6	4	3	4	1	4	2	2	3	4	3	2	1	4	1	3	1	3	2	0	2	12	10	5	5	10	10	10	10	15	15	10	100	1
293	286	1	2	1	3	2	0	1	1	2	1	3	8	120	6	8	4	4	4	1	1	1	1	1	1	1	1	1	1	0	3	0	1	1	0	1	6	10	5	5	10	10	10	10	15	15	10	100	1
294	287	1	2	1	1	1	1	2	3	2	1	4	9	120	6	5	4	4	1	1	3	1	4	3	2	3	2	1	3	1	3	2	3	2	0	3	14	10	5	5	10	10	10	10	15	15	10	100	1
295	288	2	1	1	1	1	1	2	3	1	2	4	10	120	5	5	4	4	4	1	4	1	4	2	2	3	2	1	3	1	3	2	2	2	0	3	13	10	5	5	10	10	10	10	15	15	10	100	2
296	289	1	1	1	1	1	2	3	2	1	1	1	9	120	4.3	5	4	4	4	1	1	1	1	4	1	4	3	1	4	2	3	2	2	2	0	2	13	10	5	5	10	5	10	10	15	15	5	90	1
297	290	2	1	1	2	1	0	1	3	1	1	1	9	5	4.3	8	1	3	4	1	4	1	1	2	1	1	1	1	1	0	0	0	0	1	0	0	1	10	5	5	10	10	10	10	15	15	10	100	1
298	291	2	1	1	1	1	0	1	1	1	2	2	8	60	5	6	4	3	4	1	1	1	1	3	3	1	2	1	2	1	3	1	2	1	0	1	9	10	5	5	10	10	10	10	15	15	5	95	1
299	292	2	2	1	1	2	1	2	1	1	2	3	9	100	5	6.5	4	1	1	1	1	1	1	1	1	1	3	1	3	2	3	1	1	0	0	2	9	10	5	5	10	10	10	10	15	15	10	100	1
300	293	2	2	2	1	1	2	3	1	1	2	1	9	60	4.3	5	4	4	2	1	1	1	1	4	4	1	2	1	1	1	3	2	2	2	0	0	10	10	5	5	10	10	10	10	15	15	10	100	4
301	294	1	1	1	1	3	2	3	2	3	1	2	8	5	6	10	1	1	1	1	1	1	1	2	1	1	2	1	4	1	0	0	0	1	0	2	4	10	5	5	10	10	10	10	15	15	10	100	2
302	295	1	2	1	2	1	0	1	3	2	2	3	9	20	5	8	1	4	4	1	1	1	1	2	2	1	2	1	2	1	1	0	0	1	0	2	5	10	5	5	10	5	10	10	15	15	10	95	1
303	296	1	2	1	1	1	2	3	2	1	2	2	8	60	5	6	4	4	1	1	1	1	3	1	4	1	2	1	2	1	3	1	2	1	0	1	9	10	5	5	10	10	10	10	15	15	5	95	2
304	297	2	2	1	2	1	1	2	3	1	2	3	8	120	6	8	1	2	2	1	4	1	1	3	3	1	2	1	1	1	2	0	1	1	0	1	6	10	5	5	10	10	10	10	15	15	0	90	1
305	298	2	1	1	1	2	2	3	1	1	1	1	10	5	6	8	1	1	1	1	1	1	1	1	1	1	2	1	1	1	0	0	0	0	0	0	1	10	5	5	10	10	10	10	15	15	0	90	2
306	299	1	1	1	2	1	0	1	3	2	1	1	9	60	5	8	3	1	1	1	3	1	1	1	2	1	2	1	1	1	3	0	0	1	0	0	5	10	5	5	10	10	10	10	15	15	10	100	1
307	300	2	1	1	1	1	0	1	1	1	2	1	8	120	5	8	4	2	1	1	1	4	1	1	1	1	2	1	1	1	3	0	0	1	0	0	5	10	5	5	10	10	10	10	15	15	10	100	2
308	301	1	2	1	2	1	2	3	1	1	2	4	8.3	90	5.3	8	4	1	1	4	1	1	1	1	1	1	1	1	4	0	3	0	0	1	0	3	7	10	5	5	10	10	10	10	15	10	5	90	4
309	302	1	2	1	2	2	2	3	3	3	1	3	9	15	5.3	6.5	1	3	1	1	4	2	2	1	1	1	2	1	3	1	0	1	1	1	0	2	6	10	5	5	10	10	10	10	15	15	10	100	2
310	303	2	2	1	1	2	1	2	1	1	1	3	8	5	5	9	1	4	1	1	3	1	1	4	1	1	1	1	3	0	0	0	0	1	0	2	3	10	5	5	10	10	10	10	15	15	10	100	1
311	304	1	1	1	2	1	1	2	2	2	1	1	20.3	0	4	7.5	1	1	4	3	4	1	1	1	1	1	2	1	1	1	0	0	3	1	0	0	5	10	5	5	10	10	10	10	15	15	10	100	2
312	305	2	1	1	1	1	1	2	1	1	1	3	9	30	5	8	2	3	3	2	4	1	1	4	1	1	3	1	1	2	1	0	0	2	0	1	6	10	5	5	10	10	10	10	15	15	10	100	3
313	306	1	1	1	3	1	1	2	3	3	1	3	10.3	0	4	5.5	1	4	4	1	4	1	4	1	3	1	3	1	3	2	0	2	0	2	0	2	8	10	5	5	10	10	10	10	15	15	10	100	1
314	307	1	3	1	2	1	2	3	2	2	1	1	9	240	5	4.5	4	4	4	1	1	1	1	2	1	1	4	1	1	3	3	3	3	1	0	0	13	10	5	5	10	10	10	10	15	15	10	100	1
315	308	1	2	1	2	2	1	2	2	3	2	2	9	30	5	8	1	3	3	1	1	1	1	2	3	1	1	1	2	0	1	0	0	1	0	1	3	10	5	5	10	10	10	10	15	15	10	100	1
316	309	1	1	1	2	1	1	2	1	2	1	4	10	30	6	8	1	4	4	1	1	1	1	2	1	1	2	1	4	1	1	0	0	1	0	3	6	10	5	5	10	10	10	10	15	15	10	100	2
317	310	2	2	2	1	1	3	3	1	1	1	1	8	0	5	9	1	4	4	1	4	1	1	1	1	1	2	1	1	1	0	0	0	1	0	0	2	10	5	5	10	10	10	10	15	15	5	95	3
318	311	1	2	1	2	1	2	3	3	2	1	1	7	10	5	10	1	3	3	1	4	1	1	1	3	1	1	1	1	0	0	0	0	1	0	0	1	10	5	5	10	10	10	10	15	15	10	100	1
319	312	2	1	1	1	1	1	2	2	1	2	3	8	15	5	8.5	3	4	4	1	4	1	1	3	1	1	2	1	3	1	1	0	0	2	0	2	6	10	5	5	10	10	10	10	15	15	5	95	1
320	313	2	2	2	1	3	1	2	1	2	1	3	7.3	10	6	10.5	1	4	4	3	1	1	1	1	4	1	1	1	3	0	0	0	0	2	0	2	4	10	5	5	10	10	10	10	15	15	10	100	3
321	314	2	2	2	1	1	2	3	1	1	1	2	11	30	5.3	5	3	3	4	1	1	4	1	3	4	1	2	1	2	1	2	2	1	2	0	1	9	10	5	5	10	10	10	10	15	15	5	95	3
322	315	1	1	1	1	2	0	1	2	2	1	2	9	60	6	8	4	1	4	1	4	1	1	4	3	1	2	1	2	1	3	0	0	2	0	1	7	10	5	5	10	10	10	10	15	15	5	95	2
323	316	1	2	1	2	2	0	1	1	1	1	1	8	0	5.3	9.5	1	4	1	1	4	1	1	2	1	1	1	1	1	0	0	0	0	1	0	0	1	10	5	5	10	10	10	10	15	15	5	95	2
324	317	1	2	2	2	2	2	3	1	1	1	4	20	10	7	11	1	4	4	1	4	1	1	3	4	1	4	1	4	3	0	0	3	2	0	3	11	10	5	5	10	10	10	10	15	15	5	95	2
325	318	1	2	1	2	1	1	2	2	2	2	1	8	10	4	7	2	3	3	1	4	1	1	1	3	1	2	1	1	1	1	1	0	1	0	0	4	10	5	5	10	10	10	10	15	15	5	95	2
326	319	2	3	1	1	2	2	3	1	1	1	3	7	40	5.3	10.5	4	4	1	3	4	1	1	4	4	1	4	1	1	3	3	0	0	2	0	1	9	0	5	5	10	10	10	10	15	15	5	85	2
327	320	1	3	2	1	2	1	2	3	2	2	2	7	10	5	10	1	2	2	2	2	1	1	1	1	1	2	1	2	1	0	0	0	1	0	1	3	10	5	5	10	10	10	10	15	15	10	100	2
328	321	1	2	2	2	1	3	3	1	1	1	3	8	30	5	9	1	3	4	2	1	1	1	2	3	1	2	1	3	1	1	0	0	1	0	2	5	10	5	5	10	10	10	10	15	15	5	95	3
329	322	1	1	2	2	2	0	1	3	2	1	2	9	10	5	8	1	4	1	2	1	1	1	2	3	1	1	1	2	0	0	0	0	1	0	1	2	10	5	5	10	10	10	10	15	15	10	100	3
330	323	1	2	2	2	2	0	1	2	3	2	1	8	2	5	9	1	4	4	1	3	1	1	1	1	1	1	1	3	0	0	0	0	1	0	1	2	10	5	5	10	10	10	10	15	15	10	100	1
331	324	2	3	1	1	1	3	3	2	3	1	3	8.3	240	5	4.5	4	4	4	1	4	1	4	4	4	1	4	1	4	3	3	3	3	2	0	3	17	10	5	5	10	10	10	10	15	15	5	95	4
332	325	1	3	2	2	1	0	1	1	1	1	2	7	60	6	10	3	1	1	4	1	1	1	3	2	1	3	1	2	2	3	0	0	1	0	1	7	10	5	5	10	10	10	10	10	15	0	85	4
333	326	1	2	2	2	1	2	3	3	2	2	2	7	60	4	8	3	4	4	3	3	1	1	2	1	1	2	1	1	1	3	0	0	2	0	1	7	10	5	5	10	10	10	10	15	15	5	95	2
334	327	2	1	1	2	1	0	1	3	2	1	2	10	90	5	6	4	4	4	1	1	1	1	2	1	1	3	1	2	2	3	1	0	1	0	1	8	10	5	5	10	10	10	10	15	15	10	100	2
335	328	1	2	1	2	2	2	3	2	3	1	2	22	10	6	6	3	4	4	1	4	1	1	1	1	1	2	1	2	1	1	1	3	1	0	1	8	10	5	5	10	10	10	10	15	15	10	100	2
336	329	2	2	1	1	2	1	2	1	1	1	2	21	60	6	3	4	4	4	2	4	1	1	2	4	1	3	1	2	2	3	3	3	2	0	1	14	10	5	5	10	10	10	10	15	15	5	95	3
337	330	1	2	1	3	1	1	2	2	2	1	2	22	30	6	8	3	3	1	3	1	1	1	1	4	1	2	1	1	1	2	0	3	1	0	1	8	10	5	5	10	10	10	10	15	15	10	100	2
338	331	2	2	1	2	1	4	3	2	3	1	4	8.3	2	7.3	11	1	4	4	1	1	1	1	4	4	1	2	1	4	1	0	0	0	2	0	3	6	10	5	5	10	10	10	10	15	10	5	90	3
339	332	1	2	1	2	2	0	1	3	3	1	4	7.3	30	6	10	1	3	1	2	2	1	2	4	2	1	2	1	4	1	1	0	0	1	0	3	6	10	5	5	10	10	10	10	15	15	5	95	2
340	333	2	1	2	1	1	1	2	1	1	1	3	8.3	30	5	8.5	3	4	1	1	4	1	1	2	2	1	1	1	3	0	2	0	0	1	0	2	5	10	5	5	10	10	10	10	15	15	10	100	1
341	334	1	2	2	2	2	2	3	2	1	1	4	7	60	5	6	4	3	1	3	1	1	1	3	4	1	2	1	2	1	3	1	3	1	0	2	11	10	5	5	10	10	10	10	15	15	5	95	3
342	335	1	1	1	1	1	2	3	3	3	1	1	9.3	30	5	7	1	4	4	1	4	3	1	2	4	1	1	1	3	0	1	1	0	2	0	1	5	10	5	5	10	10	10	10	15	15	10	100	1
343	336	1	3	2	2	1	0	1	2	2	1	2	8.49681	42.8393	4.97536	7.46658	2	4	4	1	1	1	1	2	1	1	2	1	2	1	2	0	0	1	0	1	5	10	5	5	10	10	10	10	15	15	10	100	1
344	337	1	1	2	2	2	2	3	1	1	1	4	9	5	5	6	4	4	4	1	1	1	1	3	1	1	3	1	4	2	2	1	1	1	0	3	10	10	5	5	10	10	10	10	15	15	10	100	2
345	338	1	3	2	1	2	0	1	1	2	1	1	10	70	5.3	6	4	1	1	1	1	2	1	1	2	1	2	1	1	1	3	1	1	1	0	0	7	10	5	5	10	10	10	10	15	15	5	95	1
346	339	2	1	1	3	3	0	1	3	1	1	1	9	0	4.3	7.5	1	2	2	1	2	1	1	2	1	1	1	1	1	0	0	0	0	1	0	0	1	10	5	5	10	10	10	10	15	15	10	100	1
347	340	2	3	2	1	2	1	2	1	1	1	4	8	10	6	10	1	2	1	1	1	1	4	1	1	1	2	1	4	1	0	0	0	1	0	3	5	10	5	5	10	10	10	10	10	5	0	75	3
348	341	2	2	2	2	1	1	2	2	1	1	3	10	0	4.5	6	1	3	4	1	1	1	1	1	1	1	2	1	3	1	0	1	0	1	0	2	5	10	5	5	10	10	10	10	15	15	5	95	2
349	342	1	1	1	1	2	1	2	2	3	1	4	8.3	30	7	6.5	3	4	4	3	4	1	1	2	3	1	2	1	4	1	2	1	3	2	0	3	12	10	5	5	10	10	10	10	15	15	5	95	4
350	343	2	1	1	1	2	3	3	2	2	1	4	9	0	4.3	7.5	3	4	4	3	4	1	1	3	1	1	2	1	4	1	1	0	0	2	0	3	7	10	5	5	10	10	10	10	15	15	5	95	3
351	344	1	2	1	3	1	1	2	2	3	2	1	8.3	0	4.3	8	1	4	1	3	1	1	1	2	4	1	1	1	1	0	0	0	0	1	0	0	1	10	5	5	10	10	10	10	15	15	10	100	4
352	345	1	2	1	3	2	1	2	3	1	1	3	9	10	5	8	1	4	4	1	4	1	1	3	3	1	2	1	3	1	0	0	0	2	0	2	5	10	5	5	10	10	10	10	15	15	10	100	3
353	346	2	2	2	1	1	1	2	1	1	2	4	9	180	4	5	4	4	4	1	1	1	1	1	1	1	2	1	4	1	3	2	2	1	0	3	12	10	5	5	10	10	10	10	15	15	10	100	1
354	347	2	1	1	1	2	2	3	1	1	1	3	7	60	4	8	4	3	4	4	4	1	1	2	4	1	2	1	4	1	3	0	0	2	0	3	9	10	5	5	10	10	10	10	15	15	10	100	3
355	348	1	3	1	2	1	4	3	1	2	2	1	9	5	5	8	1	4	1	1	4	1	1	1	1	1	1	1	4	0	0	0	0	1	0	2	3	10	5	5	10	10	10	10	15	15	10	100	3
356	349	1	1	1	2	1	1	2	3	2	2	1	7.3	0	5	9	1	4	4	1	4	1	1	1	2	1	2	1	1	1	0	0	0	2	0	0	3	10	5	5	10	10	10	10	15	15	10	100	1
357	350	1	2	1	1	1	1	2	3	2	1	1	8	30	4.5	8.3	1	3	4	1	1	1	1	1	1	1	1	1	1	0	1	0	0	1	0	0	2	10	5	5	10	10	10	10	15	15	10	100	1
358	351	2	2	2	1	1	1	2	1	1	2	3	7	60	6	10	4	4	4	4	2	1	2	1	4	1	2	1	2	1	3	0	0	2	0	2	8	10	5	5	10	10	10	10	15	15	5	95	3
359	352	2	3	1	1	3	2	3	2	3	1	2	9	60	3	5	4	4	4	1	4	4	1	4	4	1	3	1	3	2	3	2	1	2	0	2	12	10	5	5	10	10	10	10	15	15	5	95	3
360	353	1	2	2	2	2	2	3	2	2	1	1	9	60	5	7	4	4	1	1	4	1	1	1	1	1	2	1	4	1	3	1	0	1	0	2	8	10	5	5	10	10	10	10	15	15	10	100	1
361	354	2	1	1	2	3	2	3	3	3	2	3	7.3	30	5	9	2	4	4	4	3	1	1	4	4	1	2	1	3	1	1	0	0	2	0	2	6	10	5	5	10	10	10	10	15	15	10	100	2
362	355	1	1	1	2	2	2	3	2	3	1	3	9	30	5	7.5	4	4	4	1	4	1	1	3	1	1	2	1	3	1	2	0	0	2	0	2	7	10	5	5	10	5	5	10	15	15	10	90	2
363	356	2	2	1	2	2	0	1	1	1	1	1	7	0	6	11	1	1	1	1	1	1	1	1	1	1	1	1	1	0	0	0	0	0	0	0	0	10	5	5	10	10	10	10	15	15	10	100	1
364	357	2	1	1	1	2	1	2	1	1	1	4	10	10	5	7	1	4	1	4	4	1	4	4	4	1	4	4	4	3	0	1	0	2	3	3	12	10	5	5	10	5	5	10	15	15	10	90	4
365	358	1	2	2	3	2	2	3	2	3	2	3	9	30	5	8	1	4	4	3	2	1	1	1	3	1	4	1	4	3	1	0	0	2	0	3	9	10	5	5	10	10	10	10	15	15	10	100	3
366	359	2	1	1	2	1	0	1	3	1	1	1	9	0	4	7	1	4	4	1	1	1	1	1	1	1	1	1	1	0	0	1	0	1	0	0	2	10	5	5	10	10	10	10	15	15	10	100	1
367	360	1	3	2	2	1	2	3	2	2	1	2	8	120	5	8	4	4	4	3	3	1	1	1	1	3	1	1	3	0	3	0	0	2	0	2	7	10	5	5	10	10	10	10	15	15	10	100	3
368	361	2	2	2	2	1	2	3	2	1	1	3	9	120	4	7	4	4	1	1	4	3	3	1	4	1	3	1	3	2	3	1	0	2	0	2	10	10	5	5	10	10	10	10	15	15	10	100	1
369	362	1	2	1	2	1	1	2	3	2	2	1	8	120	4.3	8.5	4	1	1	1	1	1	1	1	1	1	2	1	1	1	3	0	0	0	0	0	4	10	5	5	10	10	10	10	15	15	10	100	2
370	363	1	1	1	2	2	1	2	2	2	1	1	8	0	5	9	1	1	1	4	2	1	1	1	1	1	1	1	1	0	0	0	0	1	0	0	1	10	5	5	10	10	10	10	15	15	10	100	1
371	364	1	2	1	2	2	1	2	3	1	1	1	8	0	5	8	1	1	4	1	3	1	1	1	1	1	1	1	1	0	0	0	0	1	0	0	1	10	5	5	10	10	10	10	15	15	5	95	1
372	365	2	2	1	1	2	1	2	1	1	2	4	9	120	4	5	4	1	4	1	1	1	1	4	1	1	3	1	4	2	3	2	2	1	0	3	13	10	5	5	10	10	10	10	15	10	5	90	4
373	366	1	3	1	2	2	0	1	3	1	1	3	9	10	5	8	1	3	3	1	4	1	1	1	1	1	1	1	3	0	0	0	0	1	0	2	3	10	5	5	10	10	10	10	15	15	10	100	1
374	367	2	2	1	2	2	1	2	1	1	1	3	9	10	5	8	1	3	3	4	4	3	1	1	1	1	1	1	3	0	0	0	0	2	0	2	4	10	5	5	10	10	10	10	15	15	10	100	1
375	368	1	2	1	2	2	1	2	1	2	1	3	9	120	5	6	4	4	1	1	4	1	1	3	4	1	3	1	3	2	3	1	1	2	0	2	11	10	5	5	10	10	10	10	15	15	5	95	3
376	369	1	2	1	1	1	1	2	3	2	2	2	9	30	4.3	7	4	4	4	1	4	1	1	2	1	1	1	1	2	0	2	1	0	2	0	1	6	10	5	5	10	10	10	10	15	15	10	100	1
377	370	1	2	1	2	2	4	3	2	2	2	2	8	30	5.3	9	1	4	4	1	4	1	1	1	1	1	2	1	2	1	1	0	0	1	0	1	4	10	5	5	10	10	10	10	15	15	5	95	2
378	371	1	2	1	2	1	0	1	1	3	1	3	8	120	5	9	4	4	1	1	1	1	1	1	1	1	2	1	2	1	3	0	0	1	0	2	7	10	5	5	10	10	10	10	15	15	10	100	1
379	372	1	3	2	2	2	1	2	1	2	2	2	8	120	5	7	4	1	1	4	1	1	1	2	1	1	2	1	2	1	3	1	1	1	0	1	8	10	5	5	10	10	10	10	15	15	10	100	3
380	373	1	2	1	2	2	1	2	1	1	1	1	7	0	6	11	1	1	1	1	1	1	1	1	1	1	1	1	1	0	0	0	0	0	0	0	0	10	5	5	10	10	10	10	15	15	10	100	1
381	374	1	2	1	2	1	1	2	1	2	2	3	10	30	4	6	4	1	1	1	1	1	1	1	4	1	3	1	1	2	2	1	0	1	0	1	7	10	5	5	10	10	10	10	15	15	10	100	2
382	375	1	2	1	2	1	1	2	3	2	2	3	8	60	5	8	4	1	1	1	4	1	1	4	1	1	2	1	3	1	3	0	0	1	0	2	7	10	5	5	10	10	10	10	15	15	10	100	3
383	376	2	2	2	1	1	2	3	1	1	1	4	8	10	6	10	1	3	1	3	4	1	4	4	4	1	2	1	4	1	0	0	0	2	0	3	6	10	5	5	10	10	5	10	15	15	10	95	2
384	377	2	3	2	3	2	2	3	1	1	2	3	8	60	5	8	4	4	4	1	1	1	1	4	4	1	2	1	3	1	3	0	0	2	0	2	8	10	5	5	10	10	10	10	15	15	5	95	2
385	378	1	2	1	3	3	1	2	2	3	2	1	9	10	5.3	8	1	1	1	1	1	1	1	2	1	1	2	1	1	1	0	0	0	1	0	0	2	10	5	5	10	10	10	10	15	10	5	90	1
386	379	2	2	1	2	1	2	3	1	1	1	3	8.3	35	5.3	5.5	4	4	4	1	1	1	1	4	4	1	3	1	4	2	3	2	3	2	0	3	15	10	5	5	10	10	10	10	15	15	5	95	1
387	380	2	3	1	1	1	2	3	1	1	1	2	8.49681	42.8393	4.97536	7.46658	2	4	4	1	1	1	1	2	1	1	2	1	2	1	2	0	0	1	0	1	5	10	5	5	10	10	10	10	15	15	10	100	1
388	381	1	2	1	3	3	0	1	3	2	1	1	11	2	5	6	3	3	1	1	1	1	1	1	3	1	2	1	3	1	1	1	0	1	0	1	5	10	5	5	10	10	10	10	15	15	10	100	2
389	382	2	2	1	2	1	1	2	3	1	2	1	11	10	6	7	1	3	1	3	3	1	1	1	3	1	2	1	1	1	0	1	0	1	0	0	3	10	5	5	10	10	10	10	10	15	10	95	1
390	383	1	1	1	3	3	1	2	1	2	1	2	11	5	8	8	1	2	1	1	1	1	1	4	3	1	2	1	1	1	0	0	0	1	0	1	3	10	5	5	10	10	10	10	15	15	5	95	2
391	384	1	2	1	2	3	1	2	2	1	1	2	9.3	60	5	6.3	3	4	4	2	3	1	1	2	2	1	2	1	3	1	3	1	1	2	0	2	10	10	5	5	10	10	10	10	15	10	10	95	1
392	385	2	2	1	2	1	0	1	1	1	2	1	8.3	30	5	8	1	1	3	1	1	1	1	2	1	1	2	1	1	1	1	0	0	1	0	0	3	10	5	5	10	10	10	10	15	15	5	95	1
393	386	1	1	1	3	1	2	3	1	1	2	1	7	1	5	9	1	1	4	1	1	1	1	1	2	1	1	1	4	0	0	0	0	1	0	2	3	10	5	5	10	10	10	10	15	15	10	100	1
394	387	2	1	1	1	2	3	3	1	1	2	4	9	20	4	4	1	4	3	3	1	1	1	4	4	1	3	1	1	2	1	3	3	2	0	2	13	10	5	5	10	10	10	10	15	15	5	95	3
395	388	2	2	1	1	1	0	1	3	1	2	3	8.3	5	5	8	1	4	1	1	1	1	1	2	4	1	2	1	4	1	0	0	0	1	0	3	5	10	5	5	10	10	10	10	15	15	0	90	1
396	389	2	2	1	2	3	2	3	1	1	2	4	9	60	5	7	4	2	4	1	1	1	1	1	1	1	1	1	4	0	3	1	0	1	0	3	8	10	5	5	10	10	10	10	15	15	10	100	4
397	390	2	2	1	3	3	1	2	2	1	2	4	9.3	20	5.15	7.5	3	1	4	1	1	2	2	3	4	1	2	1	4	1	2	0	0	2	0	3	8	10	5	5	10	10	10	10	15	15	10	100	2
398	391	1	2	1	2	1	1	2	3	2	1	2	10	10	5	7	1	3	2	4	3	1	1	3	4	1	2	1	2	1	0	1	0	2	0	1	5	10	5	5	10	10	10	10	15	15	5	95	1
399	392	1	2	1	2	1	4	3	1	1	2	4	9	50	5	8	1	4	4	4	1	1	1	3	3	1	2	1	4	1	1	0	0	2	0	3	7	10	5	5	10	10	10	10	15	15	10	100	2
400	393	2	3	2	3	1	1	2	1	2	2	4	8	30	8	11	3	4	4	1	1	1	1	2	1	1	2	1	4	1	2	0	0	1	0	3	7	10	5	5	10	10	10	10	15	15	5	95	4
401	394	2	2	1	1	1	0	1	1	1	1	3	10	5	5	7	1	3	1	1	3	1	1	3	1	1	1	1	3	0	0	1	0	1	0	2	4	10	5	5	10	10	10	10	15	15	10	100	1
402	395	1	3	1	1	1	1	2	1	2	1	3	7	15	4	8	1	1	1	1	1	1	1	1	1	1	1	1	3	0	0	0	0	0	0	2	2	10	5	5	10	10	10	10	5	10	0	75	2
403	396	2	1	1	1	3	2	3	1	1	2	4	8.3	60	6.3	9	4	4	4	1	1	4	4	1	4	1	2	1	4	1	3	0	0	2	0	3	9	10	5	5	10	10	10	10	15	15	10	100	1
404	397	1	1	1	3	3	1	2	3	2	2	4	9.15	30	5.15	8	1	1	4	1	1	1	1	1	1	1	1	1	4	0	1	0	0	1	0	3	5	10	5	5	10	10	10	10	15	15	10	100	1
405	398	1	2	2	1	1	4	3	1	3	2	1	7	60	4	8	4	4	4	1	1	1	1	1	4	1	2	4	1	1	3	0	0	1	3	0	8	10	5	5	10	10	10	10	15	15	10	100	1
406	399	1	1	1	3	2	0	1	3	3	2	2	9	20	7	9.5	1	3	4	1	3	1	1	2	1	1	2	1	1	1	1	0	0	1	0	1	4	10	5	5	10	10	10	10	15	15	10	100	1
407	400	1	3	1	1	2	1	2	1	1	1	2	8	60	4.3	8.5	1	1	1	1	1	1	1	1	1	1	2	1	2	1	2	0	0	0	0	1	4	10	5	5	10	10	10	10	15	15	10	100	1
408	401	2	2	1	1	1	2	3	1	1	1	1	10	30	5	4	4	4	2	1	1	1	1	1	1	1	4	1	1	3	2	3	3	1	0	0	12	10	5	5	10	10	10	10	15	15	10	100	1
409	402	1	2	1	3	1	1	2	2	1	2	3	9	10	4	4	1	4	1	4	3	3	1	1	1	1	2	1	3	1	0	3	3	2	0	2	11	10	5	5	10	10	10	10	15	15	10	100	1
410	403	1	2	1	3	3	1	2	3	2	2	1	10	10	3	5	1	3	1	1	1	1	1	2	1	1	2	1	3	1	0	2	0	1	0	1	5	10	5	5	10	10	10	10	15	15	10	100	1
411	404	1	2	1	3	2	1	2	1	2	1	1	9	60	6	7	3	3	4	1	1	1	1	2	1	1	2	1	1	1	3	1	1	1	0	0	7	10	5	5	10	10	10	10	15	15	10	100	1
412	405	1	2	1	2	1	1	2	2	2	1	2	10	50	5	6	3	1	3	1	4	1	1	3	1	1	1	1	2	0	2	1	0	1	0	1	5	10	5	5	10	10	10	10	15	15	10	100	1
413	406	1	2	2	3	1	0	1	3	2	1	1	7	15	4.3	9.5	1	2	2	1	1	1	1	1	1	1	1	1	1	0	0	0	0	1	0	0	1	10	5	5	10	10	10	10	15	15	10	100	1
414	407	1	2	1	2	2	2	3	2	3	1	1	8	60	7	9	4	4	4	4	3	4	1	1	4	1	2	1	2	1	3	0	1	2	0	1	8	10	5	5	10	10	10	10	15	15	10	100	2
415	408	1	3	1	3	1	0	1	1	1	2	1	8	60	5	9	4	1	1	1	1	1	1	1	1	1	1	1	1	0	3	0	0	0	0	0	3	10	5	5	10	10	10	10	15	10	5	90	1
416	409	1	2	1	2	2	1	2	2	2	2	3	9	30	6	8	3	4	4	1	1	3	3	3	3	1	1	1	3	0	2	0	0	2	0	2	6	10	5	5	10	10	10	10	15	15	10	100	1
417	410	2	2	1	1	1	1	2	2	2	1	1	7	180	5	6	4	4	2	1	1	1	2	4	1	1	4	1	1	3	3	1	3	1	0	0	11	10	5	5	10	10	10	10	15	15	10	100	1
418	411	2	1	1	1	1	2	3	1	2	1	1	9	180	6	6	4	1	2	1	2	1	1	1	4	1	2	1	2	1	3	1	2	1	0	1	9	10	5	5	10	10	10	10	15	15	10	100	1
419	412	2	2	1	1	1	1	2	1	1	2	1	8	120	5	5	4	4	1	2	1	1	4	2	4	1	3	1	1	2	3	2	3	2	0	0	12	10	5	5	10	10	5	10	15	15	5	90	3
420	413	1	3	1	2	2	1	2	2	3	2	3	6	0	5	11	1	1	1	1	1	1	1	1	1	1	1	1	3	0	0	0	0	0	0	2	2	10	5	5	10	10	10	10	10	10	5	85	1
421	414	1	3	2	2	1	1	2	2	2	1	1	7	20	7	11	2	3	2	1	3	1	1	3	1	1	2	1	3	1	1	0	0	1	0	1	4	10	5	5	10	10	10	10	15	15	10	100	1
422	415	2	2	2	1	1	3	3	1	2	1	4	7	180	6	8	4	4	2	2	1	1	4	3	4	1	4	1	2	3	3	0	2	2	0	2	12	10	5	5	10	10	10	10	15	10	5	90	2
423	416	1	2	1	2	1	3	3	1	1	1	4	7	10	5	5	1	4	4	3	4	4	1	1	1	3	2	1	4	1	0	2	3	2	0	3	11	10	5	5	10	10	10	10	15	15	10	100	1
424	417	1	2	1	2	1	2	3	2	1	1	1	9	120	5	6	4	4	2	1	1	1	4	1	4	1	4	1	4	3	3	1	1	2	0	2	12	10	5	5	10	10	10	10	15	15	5	95	1
425	418	1	2	2	1	1	1	2	2	1	1	1	9	180	6	5	4	4	1	1	2	1	4	2	4	1	4	1	2	3	3	2	3	2	0	1	14	10	5	5	10	10	10	5	10	5	0	70	2
426	419	1	2	1	1	1	1	2	1	1	1	1	7	15	3.3	8	1	3	1	1	3	1	1	4	2	1	1	1	2	0	0	0	0	1	0	1	2	10	5	5	10	10	5	10	15	15	5	90	1
427	420	2	2	2	1	1	1	2	1	2	2	1	9	180	5	5	4	4	2	1	1	1	1	1	1	1	2	1	1	1	3	2	3	1	0	0	10	10	5	5	10	10	10	10	15	15	10	100	1
428	421	2	2	1	2	1	2	3	2	1	2	2	8	5	5	9	1	4	4	3	4	1	1	2	3	1	1	1	2	0	0	0	0	2	0	1	3	10	5	5	10	10	10	10	15	15	10	100	2
429	422	1	1	2	1	2	2	3	2	2	1	2	8	5	5	9	1	2	1	2	1	1	1	1	1	1	2	1	1	1	0	0	0	1	0	1	3	10	5	5	10	10	10	10	15	15	10	100	1
430	423	2	2	1	1	1	2	3	1	1	2	2	8	120	5	7	4	4	4	4	4	4	1	4	4	4	4	1	2	3	3	1	1	3	0	1	12	10	5	5	10	10	10	10	10	15	5	90	3
431	424	2	2	2	1	1	0	1	3	2	1	1	7	15	5	9.5	1	2	2	1	1	1	1	2	1	1	1	1	2	0	0	0	0	1	0	1	2	10	5	5	10	10	10	10	15	15	10	100	2
432	425	2	2	1	2	1	2	3	1	1	2	2	8	15	5	8	1	4	4	1	4	1	1	4	4	1	2	1	2	1	0	0	0	2	0	1	4	10	5	5	10	10	10	10	15	15	5	95	2
433	426	1	2	1	2	1	3	3	1	2	2	2	8	15	5	8	1	4	4	4	4	1	1	4	1	4	2	1	2	1	0	0	0	2	0	1	4	10	5	5	10	10	10	10	15	15	5	95	1
434	427	1	2	1	3	1	0	1	2	3	1	1	8	10	5	5	1	4	1	1	1	1	1	1	1	1	1	1	2	0	0	2	3	1	0	1	7	10	5	5	10	10	10	10	15	15	10	100	1
435	428	1	1	2	3	2	2	3	3	2	1	1	10	0	6	4	1	4	4	1	4	1	4	1	1	1	1	1	3	0	0	3	3	2	0	1	9	10	5	5	10	10	10	10	15	15	10	100	1
436	429	2	2	1	1	1	3	3	2	2	1	3	9.3	30	5	7	4	4	2	1	4	2	2	3	4	1	4	1	3	3	2	1	0	2	0	2	10	10	5	5	10	5	10	10	15	15	5	90	3
438	430	1	2	1	3	2	1	2	3	2	1	1	7	0	5	10	1	1	1	1	1	1	1	2	1	1	1	1	1	0	0	0	0	1	0	0	1	10	5	5	10	10	10	10	15	15	10	100	1
439	431	1	2	1	3	1	0	1	1	3	2	2	8	2	5	5	1	4	4	1	1	1	4	4	1	1	1	1	1	0	0	2	3	2	0	1	8	10	5	5	10	10	10	10	15	15	5	95	3
440	432	2	2	1	2	1	0	1	1	1	2	1	11	0	5.3	6.5	1	1	1	1	1	1	1	1	1	1	1	1	1	0	0	1	0	0	0	0	1	10	5	5	10	10	10	10	15	15	10	100	1
441	433	1	3	2	1	1	1	2	2	3	2	2	7	120	6	11	4	1	1	1	4	1	1	4	1	1	2	1	2	1	3	0	0	1	0	1	6	10	5	5	10	10	10	10	15	15	10	100	2
442	434	2	1	2	1	1	2	3	1	1	2	3	9	60	5	7	4	3	1	1	4	1	1	3	2	1	2	1	2	1	3	1	0	1	0	2	8	10	5	5	10	10	10	10	15	15	10	100	3
443	435	2	2	1	1	1	3	3	1	1	2	4	9	120	4	7	4	3	3	4	4	3	3	4	4	1	3	1	4	2	3	1	0	3	0	3	12	10	5	5	10	10	10	10	15	15	5	95	2
444	436	1	2	1	2	2	1	2	2	1	1	3	9	120	5.3	8.5	4	1	1	1	3	1	1	1	1	1	3	1	3	2	3	0	0	1	0	2	8	10	5	5	10	10	10	10	15	15	10	100	2
445	437	1	2	2	1	1	1	2	3	3	2	1	7	120	4	9	4	4	4	1	4	1	1	3	1	1	3	1	1	2	3	0	0	2	0	0	7	10	5	5	10	10	10	10	15	15	10	100	2
446	438	1	2	1	1	2	1	2	3	1	2	2	8	30	4	7.5	1	3	1	1	3	1	1	3	3	1	2	1	1	1	1	0	0	1	0	1	4	10	5	5	10	10	10	10	15	15	10	100	3
447	439	2	2	1	1	1	1	2	1	1	2	2	8	120	5	7	4	3	1	2	4	4	1	3	4	1	2	1	4	1	3	1	1	2	0	2	10	10	5	5	10	10	10	10	15	15	10	100	2
448	440	1	2	1	2	3	1	2	2	2	1	4	9	60	6.3	3	4	4	1	4	1	1	1	2	2	1	2	1	4	1	3	3	3	1	0	3	14	10	5	5	10	10	10	10	15	15	10	100	3
449	441	2	1	2	1	3	0	1	3	1	2	3	7.3	30	4	8	1	4	1	1	3	1	4	4	3	1	2	1	3	1	1	0	0	2	0	2	6	10	5	5	10	10	10	10	15	15	10	100	2
450	442	2	2	2	1	1	0	1	1	1	2	3	8	30	5	9	2	3	4	1	4	1	1	2	4	1	2	1	4	1	1	0	0	2	0	3	7	10	5	5	10	10	10	10	15	15	10	100	3
451	443	2	3	2	1	1	1	2	3	1	2	4	10	120	6	3	4	4	4	4	3	1	1	3	4	1	4	1	1	3	3	3	3	2	0	2	16	10	5	5	10	10	10	10	10	15	10	95	2
452	444	1	2	2	2	1	0	1	2	1	2	1	7	60	5	9	3	3	1	1	1	1	1	1	1	1	2	1	1	1	3	0	0	1	0	0	5	10	5	5	10	10	10	10	15	15	10	100	1
453	445	1	2	1	2	1	0	1	3	1	2	1	8	30	3	8.5	3	3	4	1	1	1	1	1	1	1	2	1	3	1	2	0	0	1	0	1	5	10	5	5	10	10	10	10	15	15	10	100	1
454	446	2	2	2	1	2	1	2	1	1	2	4	7	30	5	9.5	1	3	3	1	3	3	1	3	3	1	2	1	4	1	1	0	0	2	0	3	7	10	5	5	10	10	10	10	15	15	10	100	2
455	447	2	3	2	1	1	0	1	1	1	2	2	8	60	5.3	8.5	4	3	3	1	1	1	1	3	1	1	1	1	3	0	3	0	0	1	0	2	6	10	5	5	10	10	10	10	15	15	10	100	1
456	448	2	1	2	1	1	0	1	1	1	2	3	9	30	6	8.5	1	1	1	1	1	1	1	1	4	1	2	1	3	1	1	0	0	1	0	2	5	10	5	5	10	10	10	10	15	15	5	95	1
457	449	1	1	1	2	2	1	2	1	3	1	4	9	0	5	8	1	4	1	1	3	4	1	3	3	1	2	1	4	1	0	0	0	2	0	3	6	10	5	5	10	10	10	10	15	15	5	95	2
458	450	1	2	2	1	1	1	2	2	1	1	4	8	30	6	10	1	4	4	1	1	3	3	4	1	1	1	1	4	0	1	0	0	2	0	3	6	10	5	5	10	10	10	10	15	15	10	100	3
459	451	2	2	2	1	1	2	3	1	1	1	3	8	120	6	9	4	3	3	4	1	1	1	2	4	1	2	1	4	1	3	0	0	2	0	3	9	10	5	5	10	10	10	10	15	15	5	95	3
460	452	1	2	1	2	2	2	3	3	2	2	2	8	120	5	7	3	4	1	3	4	1	1	1	1	1	2	1	2	1	3	1	1	1	0	1	8	10	5	5	10	10	10	10	15	15	10	100	1
461	453	1	2	2	1	2	0	1	1	2	1	3	9	60	4	8	4	1	1	1	3	1	3	3	1	1	2	1	3	1	3	0	0	1	0	2	7	10	5	5	10	10	10	10	15	15	10	100	2
462	454	1	2	1	2	1	1	2	2	3	2	2	8	15	5	9	1	4	3	1	1	1	1	1	2	1	2	1	2	1	0	0	0	1	0	1	3	10	5	5	10	10	10	10	15	15	10	100	1
463	455	1	2	1	1	2	0	1	2	2	1	4	7	0	6	11	1	4	1	1	4	1	1	3	1	1	2	1	4	1	0	0	0	1	0	3	5	10	5	5	10	10	10	10	5	15	5	85	3
464	456	1	2	1	2	2	1	2	2	3	2	3	7	30	6	10.5	1	2	4	1	4	1	3	4	1	1	2	1	4	1	1	0	0	2	0	3	7	10	5	5	10	10	10	10	15	15	10	100	2
465	457	2	2	1	2	3	0	1	2	1	1	2	9	60	5	7	4	1	3	1	1	1	1	1	1	1	3	1	2	2	3	1	0	1	0	1	8	10	5	5	10	10	10	10	15	15	5	95	1
466	458	1	2	1	1	2	2	3	2	2	2	3	9	15	6	8.8	1	1	1	1	1	3	3	3	1	1	2	1	3	1	0	0	0	1	0	2	4	10	5	5	10	10	10	10	15	15	10	100	3
467	459	2	1	1	1	2	1	2	1	1	1	2	8	60	4	7	4	1	1	1	1	1	1	2	4	1	1	1	2	0	3	1	0	1	0	1	6	10	5	5	10	10	10	10	15	15	10	100	1
468	460	1	2	1	2	2	1	2	3	3	2	1	9.3	60	4	6.5	4	3	4	1	4	1	1	2	1	1	2	1	1	1	3	1	0	1	0	0	6	10	5	5	10	10	10	10	15	15	10	100	1
469	461	1	2	2	1	2	4	3	3	1	1	2	9	60	4.3	6	4	4	4	1	1	3	3	1	1	3	1	1	1	0	3	1	1	2	0	1	8	10	5	5	10	10	10	10	15	15	10	100	2
470	462	2	2	1	1	2	0	1	1	1	2	2	10	30	5	6	1	4	4	1	1	1	1	2	1	1	2	1	1	1	1	1	0	1	0	1	5	10	5	5	10	10	10	10	15	15	10	100	1
471	463	1	1	2	1	1	1	2	2	2	2	4	12	120	7	5	4	4	1	1	1	1	1	1	1	1	2	1	1	1	3	2	2	1	0	2	11	10	5	5	10	10	10	10	15	15	10	100	1
472	464	2	1	1	2	3	1	2	1	1	1	3	9	60	5	5.5	4	4	4	1	4	3	1	1	1	3	2	1	1	1	3	2	2	2	0	1	11	10	5	5	10	10	10	10	15	15	5	95	1
473	465	2	3	2	1	1	1	2	1	1	1	3	10	30	5	6	1	4	4	1	1	1	1	4	1	1	1	1	2	0	1	1	0	1	0	2	5	10	5	5	10	10	10	10	15	15	10	100	1
474	466	2	2	1	1	1	1	2	3	1	2	1	7.3	90	4	6.5	4	4	1	1	1	1	1	1	4	1	3	1	1	2	3	1	2	1	0	0	9	10	5	5	10	10	10	10	15	15	10	100	1
475	467	1	2	1	1	1	3	3	1	1	1	4	8	5	5	8	1	4	4	4	4	1	1	4	4	1	1	1	4	0	0	0	0	2	0	3	5	10	5	5	10	10	5	10	15	15	5	90	4
476	468	1	2	1	2	1	1	2	2	1	2	4	9	80	3	5	3	1	1	1	1	1	1	1	2	2	4	3	3	3	3	2	1	1	2	3	15	10	5	5	10	10	10	10	15	15	5	95	2
477	469	2	2	2	3	2	0	1	2	1	2	2	7.3	210	5	4.5	1	4	1	1	1	1	1	1	1	1	2	1	2	1	2	3	3	1	0	1	11	10	5	5	10	10	10	10	15	15	5	95	1
478	470	2	2	2	1	2	1	2	2	1	1	2	10	40	4	6	3	4	4	1	1	1	1	3	1	1	2	1	1	1	2	1	0	1	0	1	6	10	5	5	10	10	10	10	15	15	0	90	3
479	471	1	2	2	1	1	1	2	2	1	2	1	8.3	210	5	4	4	3	1	4	1	1	1	1	1	1	1	1	1	0	3	3	3	1	0	0	10	10	5	5	10	10	10	10	15	15	5	95	1
480	472	1	2	1	2	1	1	2	3	2	2	1	9	10	5	7.5	2	1	4	1	1	1	1	1	3	1	1	1	1	0	1	0	0	1	0	0	2	10	5	5	10	10	10	10	15	15	10	100	1
481	473	2	2	1	1	2	1	2	1	1	2	2	8	5	5	9	1	2	1	3	4	1	1	4	1	1	2	1	2	1	0	0	0	1	0	1	3	10	5	5	10	10	10	10	15	15	10	100	2
482	474	2	2	1	1	2	2	3	1	1	1	2	8	30	4.3	9	1	1	2	3	1	1	1	3	1	1	2	1	2	1	1	0	0	1	0	1	4	10	5	5	10	10	10	10	15	10	5	90	2
483	475	2	2	1	1	1	1	2	3	1	1	2	8	30	3	6.5	3	1	1	1	1	1	3	1	4	1	3	1	2	2	2	1	0	1	0	1	7	10	5	5	10	10	10	10	15	15	5	95	2
484	476	2	1	1	2	1	1	2	3	1	2	3	11	120	5.3	4	4	4	4	1	1	1	1	3	1	3	3	1	3	2	3	3	3	2	0	2	15	10	5	5	10	10	10	10	15	15	10	100	2
485	477	1	2	1	1	2	1	2	3	1	2	3	9	10	4.3	6	1	4	4	1	4	1	1	1	1	2	1	1	1	0	0	1	1	2	0	1	5	10	5	5	10	10	10	10	15	15	5	95	1
486	478	1	3	1	1	2	2	3	1	1	2	1	8	60	5	9	4	1	1	1	4	1	1	2	4	1	2	1	1	1	3	0	0	1	0	0	5	10	5	5	10	10	10	10	15	10	5	90	4
487	479	2	1	1	1	1	2	3	1	1	2	3	9	30	4.3	6	4	4	4	1	4	1	1	1	1	2	1	1	1	0	2	1	1	2	0	1	7	10	5	5	10	10	10	10	15	15	5	95	1
488	480	1	1	1	2	2	0	1	3	3	1	3	7	5	5.3	8	1	4	4	1	4	1	1	1	1	1	1	1	3	0	0	0	1	1	0	2	4	10	5	5	10	10	10	10	15	15	10	100	1
489	481	1	2	2	2	1	1	2	2	1	1	4	10	45	5	5	4	3	1	1	1	1	3	4	4	1	3	1	4	2	3	2	2	2	0	3	14	10	5	5	10	10	10	10	15	5	0	80	3
490	482	2	2	1	1	2	2	3	1	1	1	4	9	10	5	6.5	1	3	1	1	1	3	3	4	4	1	2	1	3	1	0	1	1	2	0	3	8	10	5	5	10	10	10	10	15	15	5	95	2
491	483	2	2	1	2	2	2	3	3	1	1	2	8.3	60	3	6	4	4	4	1	4	4	4	4	1	1	2	1	2	1	3	1	0	2	0	1	8	10	5	5	10	10	10	10	15	15	10	100	1
493	484	1	1	1	2	2	2	3	3	2	2	1	7.3	10	4	7.5	1	1	1	1	1	1	1	1	1	3	1	1	2	0	0	0	0	1	0	1	2	10	5	5	10	10	10	10	15	15	10	100	1
494	485	1	1	2	1	2	1	2	1	1	2	2	8	4	5	8	1	4	4	1	1	1	1	4	1	3	1	1	1	0	0	0	0	2	0	1	3	10	5	5	10	10	10	10	15	15	5	95	2
495	486	1	1	1	3	1	1	2	2	1	2	1	9.3	10	3.3	6	1	3	3	1	4	1	1	1	1	1	2	1	3	1	0	1	0	1	0	1	4	10	5	5	10	10	10	10	15	15	10	100	1
496	487	2	2	1	1	1	2	3	1	1	1	4	8	5	4	6	1	4	4	1	3	1	1	2	4	2	2	1	4	1	0	1	1	2	0	3	8	10	5	5	10	10	5	10	15	15	5	90	4
497	488	2	2	2	1	1	2	3	1	1	2	4	10	60	4	6	4	1	1	1	1	1	1	4	4	1	3	1	4	2	3	1	0	1	0	3	10	10	5	5	10	10	10	10	15	15	0	90	4
498	489	2	1	1	1	1	4	3	2	2	1	4	10.3	120	5.3	4	4	4	4	2	4	4	1	2	1	1	4	1	2	3	3	3	3	2	0	2	16	10	5	5	10	10	10	10	15	15	5	95	4
499	490	1	1	2	1	2	1	2	3	2	1	2	19	20	5	10	1	1	1	1	1	1	1	1	1	1	1	1	2	0	1	0	3	0	0	1	5	10	5	5	10	10	10	10	15	15	10	100	1
500	491	1	2	1	1	1	2	3	2	2	2	4	7	120	5.3	7.5	4	4	4	4	1	1	1	1	1	1	3	1	2	2	3	0	2	1	0	2	10	10	5	5	10	10	10	10	15	15	5	95	3
501	492	2	2	1	2	1	2	3	1	1	1	2	21	10	4.3	7.5	1	3	1	2	1	1	1	1	4	1	2	1	3	1	0	0	3	1	0	2	7	10	5	5	10	10	10	10	15	15	10	100	2
502	493	1	1	1	2	2	2	3	3	2	1	4	9	120	4	5	4	3	1	1	4	1	1	2	3	1	2	1	1	1	3	2	2	1	0	2	11	10	5	5	10	10	10	10	15	15	10	100	3
503	494	1	3	1	1	1	1	2	1	1	1	1	8.3	120	4.3	8	4	1	1	1	1	1	1	3	3	1	1	1	1	0	3	0	0	1	0	0	4	10	5	5	10	10	10	10	10	10	5	85	2
504	495	2	3	1	1	1	1	2	2	1	1	1	8	90	6	3	4	4	4	4	2	2	2	4	4	1	4	1	2	3	3	3	3	2	0	1	15	10	5	5	10	10	10	10	15	10	0	85	3
505	496	2	1	1	1	1	2	3	3	1	2	3	8	30	4	8	1	1	1	1	4	1	1	3	4	1	2	1	3	1	1	0	0	1	0	2	5	10	5	5	10	10	10	10	15	15	5	95	3
506	497	1	1	1	1	3	0	1	3	2	1	3	9.3	10	4.5	6.5	1	4	4	1	4	1	1	2	1	1	2	1	3	1	0	1	0	2	0	2	6	10	5	5	10	10	10	10	15	15	10	100	1
507	498	2	2	1	1	2	2	3	2	3	1	4	9	120	6	7	4	4	1	1	1	1	3	2	4	1	2	1	3	1	3	1	1	1	0	3	10	10	5	5	10	10	10	10	15	15	5	95	4
508	499	1	2	1	2	1	2	3	1	3	1	3	17	120	6	13	1	4	4	1	4	1	1	4	1	1	3	1	4	2	2	0	0	2	0	3	9	10	5	5	10	10	10	10	15	15	10	100	3
509	500	1	2	2	1	2	2	3	2	3	1	3	10	30	4	6	3	2	1	1	1	1	1	3	1	1	2	1	1	1	2	1	0	1	0	1	6	10	5	5	10	10	10	10	15	15	5	95	3
510	501	2	2	1	2	1	2	3	1	1	2	4	8	30	6	9	1	1	4	1	4	1	1	1	4	1	1	1	4	0	1	0	0	1	0	3	5	10	5	5	10	10	10	10	15	15	5	95	4
511	502	2	2	1	1	1	2	3	1	1	1	3	9	60	5	7	3	3	3	2	2	2	2	3	3	1	2	1	3	1	3	1	0	2	0	2	9	10	5	5	10	10	10	10	15	15	5	95	2
512	503	1	2	1	3	2	0	1	3	2	1	3	8	0	4	8	1	4	1	1	4	1	1	1	2	1	2	1	3	1	0	0	0	1	0	2	4	10	5	5	10	10	10	10	15	15	10	100	1
513	504	2	2	1	1	1	0	1	1	1	2	3	7	30	6	11	4	1	1	2	1	1	1	2	1	1	2	1	3	1	2	0	0	1	0	2	6	10	5	5	10	10	10	10	15	15	5	95	3
514	505	2	3	2	1	1	2	3	2	1	2	1	9	90	4.5	7.5	4	4	4	1	3	1	4	1	3	1	2	1	1	1	3	0	0	2	0	0	6	10	5	5	10	10	10	10	15	15	5	95	1
515	506	2	1	1	1	1	0	1	1	1	2	1	9	15	4.3	7.5	1	4	4	1	1	3	1	2	1	1	2	1	1	1	0	0	0	1	0	0	2	10	5	5	10	10	10	10	15	15	5	95	1
516	507	1	3	2	1	1	1	2	3	1	1	3	9	120	2	5	4	1	3	1	1	1	1	4	3	1	2	1	3	1	3	2	0	1	0	2	9	10	5	5	10	10	10	10	15	15	10	100	1
517	508	1	1	2	1	2	0	1	1	1	1	1	21	120	5	8	4	4	1	1	1	1	1	1	1	1	1	1	1	0	3	0	3	1	0	0	7	10	5	5	10	10	10	10	15	15	10	100	1
518	509	2	1	1	1	1	0	1	1	1	1	1	8.5	50	4	6.5	4	4	3	1	1	1	1	1	3	1	2	1	1	1	3	1	0	1	0	0	6	10	5	5	10	10	10	10	15	15	10	100	1
519	510	2	1	2	1	1	3	3	1	1	1	3	22	15	5	7	1	4	4	3	3	1	1	4	4	1	1	1	3	0	0	1	3	2	0	2	8	10	5	5	10	10	10	10	15	15	10	100	2
520	511	1	3	1	1	1	2	3	2	3	1	4	9	60	5	6	4	4	1	1	1	1	3	1	4	1	3	1	4	2	3	1	1	1	0	3	11	10	5	5	10	5	5	10	15	10	5	80	4
521	512	2	1	2	2	2	2	3	3	2	1	4	9	30	5	7	4	2	1	4	4	1	3	2	4	1	2	1	4	1	2	1	0	2	0	3	9	10	5	5	10	10	10	10	15	15	10	100	3
522	513	1	2	1	1	1	1	2	2	2	1	4	8	60	4	6	1	1	1	1	1	4	3	3	1	1	2	1	4	1	2	1	1	1	0	3	9	10	5	5	10	10	10	10	15	15	10	100	1
523	514	2	1	1	2	1	2	3	1	1	1	4	9.5	90	5	7.5	4	4	1	4	1	1	1	3	1	1	3	1	4	2	3	0	0	1	0	3	9	10	5	5	10	10	10	10	10	15	10	95	4
524	515	1	2	1	2	2	1	2	3	2	2	3	9	30	3	6	1	2	3	1	3	1	1	4	1	1	2	1	3	1	1	1	0	1	0	2	6	10	5	5	10	10	10	10	15	15	10	100	1
525	516	1	1	1	3	2	1	2	2	2	1	3	9	30	5	7	2	4	4	1	4	4	2	1	1	1	1	1	3	0	1	1	0	2	0	2	6	10	5	5	10	10	10	10	15	15	10	100	2
526	517	2	2	1	1	1	1	2	1	1	1	4	20	10	6	14	1	2	1	3	4	1	1	4	1	1	2	1	4	1	0	0	3	1	0	3	8	10	5	5	10	10	10	10	15	15	10	100	3
527	518	1	2	1	1	1	1	2	3	2	1	3	7	0	5	10	1	4	2	3	2	2	2	2	4	1	2	1	3	1	0	0	0	2	0	2	5	10	5	5	10	10	10	10	15	15	5	95	4
528	519	1	2	1	3	1	1	2	3	2	1	1	21.3	10	5	7.5	1	1	1	1	4	1	1	2	1	1	1	1	2	0	0	0	3	1	0	1	5	10	5	5	10	10	10	10	15	15	10	100	1
529	520	1	2	2	2	1	0	1	3	2	2	4	8.3	1	7	11	1	4	4	4	1	1	1	4	3	1	1	1	2	0	0	0	0	2	0	2	4	10	5	5	10	10	10	10	15	15	10	100	4
530	521	1	2	1	3	1	1	2	3	3	1	2	8	10	3	7	1	4	3	1	4	1	1	1	2	1	1	1	2	0	0	1	0	1	0	1	3	10	5	5	10	10	10	10	15	15	10	100	1
531	522	2	2	1	1	1	2	3	1	1	2	4	7	30	4	9	1	4	4	1	1	1	1	4	1	4	3	1	4	2	1	0	0	2	0	3	8	10	5	5	10	10	10	10	15	15	10	100	4
532	523	2	1	1	1	2	0	1	1	3	1	3	8.3	120	6.3	7	4	4	2	1	4	1	1	3	1	1	2	1	2	1	3	1	2	1	0	2	10	10	5	5	10	10	10	10	15	15	10	100	2
533	524	1	2	2	1	1	0	1	3	1	1	1	8	30	3.3	7	1	1	1	1	4	1	1	1	1	1	1	1	1	0	1	1	0	1	0	0	3	10	5	5	10	10	10	10	15	15	10	100	1
534	525	1	2	1	1	1	3	3	2	1	1	4	6.3	150	6.3	8	4	4	1	4	1	4	4	4	4	1	2	1	4	1	3	0	2	2	0	3	11	10	0	0	0	10	0	10	10	10	0	50	4
535	526	2	2	1	1	1	2	3	1	1	2	1	8	120	5	7	4	1	4	1	3	1	4	4	4	1	3	1	1	2	3	1	1	2	0	0	9	10	5	0	10	10	10	10	15	15	0	85	1
536	527	2	3	2	1	1	2	3	1	1	1	1	7	240	7	8	3	2	2	1	2	1	1	4	1	1	2	1	1	1	3	0	2	1	0	0	7	10	0	5	10	10	5	10	0	5	0	55	4
537	528	2	2	1	1	2	2	3	1	1	2	4	6.3	30	6	10	4	3	4	4	4	4	4	4	3	1	3	1	4	2	2	0	0	3	0	3	10	10	5	5	10	10	10	10	15	15	10	100	2
538	529	1	2	1	2	1	2	3	2	3	2	3	7.3	30	5	9	2	4	4	1	1	1	1	2	4	1	2	1	3	1	1	0	0	2	0	2	6	10	5	5	10	10	10	10	15	15	5	95	3
539	530	1	2	2	2	1	4	3	2	1	1	2	7	5	5	8	1	3	3	1	2	1	1	1	2	1	2	1	1	1	0	0	1	1	0	1	4	10	5	5	10	10	10	10	15	15	0	90	2
540	531	2	2	1	1	1	0	1	1	1	1	2	10	10	5	7	1	1	2	1	1	1	1	1	4	1	1	1	1	0	0	1	0	1	0	1	3	10	5	5	10	10	10	10	10	15	10	95	1
542	532	2	2	1	1	1	2	3	1	1	1	3	11	2	5	6	1	4	3	4	2	1	4	4	3	1	2	3	3	1	0	1	0	2	2	2	8	10	5	5	10	5	5	10	15	15	10	90	2
543	533	1	3	1	3	1	2	3	2	3	2	4	8	60	4.3	8	4	4	4	1	2	1	1	4	1	1	2	1	2	1	3	0	0	2	0	2	8	10	5	5	10	10	10	10	15	15	10	100	2
544	534	1	1	1	2	1	2	3	3	3	1	2	7.3	120	4.3	9	4	3	3	1	1	4	1	2	4	1	2	1	2	1	3	0	0	2	0	1	7	10	5	5	10	5	10	10	15	15	5	90	1
545	535	1	2	2	3	1	4	3	1	1	2	2	9.3	45	5	5	4	4	3	3	2	2	2	1	4	2	3	1	2	2	3	2	3	2	0	1	13	10	5	5	10	10	10	10	15	15	10	100	2
546	536	1	3	1	1	1	0	1	3	1	2	1	9	240	4	5	4	1	1	1	1	1	1	1	1	1	1	1	1	0	3	2	2	0	0	0	7	10	5	5	10	10	10	10	15	15	10	100	1
547	537	1	2	1	1	1	2	3	3	2	2	4	8.3	60	5	8	2	3	3	1	4	3	1	2	4	1	2	1	4	1	2	0	0	2	0	3	8	10	5	5	10	10	10	10	15	15	0	90	4
548	538	1	2	1	1	2	1	2	3	1	1	1	8.3	30	5	8	4	1	1	3	4	1	1	1	1	1	2	1	1	1	2	0	0	1	0	0	4	10	5	5	10	10	10	10	15	15	10	100	1
549	539	2	2	1	1	3	2	3	1	1	1	1	10	1	5	6	1	1	1	1	1	1	1	1	1	1	2	1	1	1	0	1	0	0	0	0	2	10	5	5	10	10	10	10	10	15	10	95	1
550	540	2	2	2	1	2	2	3	1	1	1	4	8	480	4	4	4	4	4	4	3	1	4	4	4	3	4	1	4	3	3	3	3	3	0	3	18	10	5	5	10	10	10	10	0	10	5	75	4
551	541	2	1	1	1	1	2	3	1	1	2	1	8	60	5	8	4	4	4	4	4	1	1	1	4	1	2	1	1	1	3	0	0	2	0	0	6	10	5	5	10	10	10	10	15	15	5	95	1
552	542	2	3	2	1	1	1	2	3	1	1	4	8	180	7	6	4	4	4	4	3	4	4	4	4	1	4	1	1	3	3	1	3	3	0	2	15	10	5	5	10	5	10	10	15	15	0	85	4
553	543	2	1	1	2	1	0	1	1	1	1	4	9	10	4.3	7.5	1	1	1	1	4	1	1	4	3	1	2	1	4	1	0	0	0	1	0	3	5	10	5	5	10	10	10	10	15	15	10	100	1
554	544	1	1	1	2	2	0	1	3	1	1	1	8	10	4.3	8	1	1	1	1	4	1	1	3	1	1	2	1	1	1	0	0	0	1	0	0	2	10	5	5	10	10	10	10	15	15	10	100	1
555	545	2	1	1	1	2	2	3	3	1	1	1	8	10	4.3	8	1	3	4	1	4	1	1	1	1	1	2	1	1	1	0	0	0	1	0	0	2	10	5	5	10	10	10	10	15	15	10	100	1
556	546	1	2	1	2	1	0	1	1	1	1	2	8	10	4	8	1	1	3	1	1	1	1	2	3	1	2	1	2	1	0	0	0	1	0	1	3	10	5	5	10	10	10	10	15	15	5	95	3
557	547	2	3	1	1	1	1	2	1	1	2	1	7	120	5.3	8	4	4	4	1	1	1	1	1	1	1	2	1	1	1	3	0	1	1	0	0	6	10	5	5	10	10	10	10	15	15	5	95	2
558	548	2	3	2	1	1	1	2	2	1	2	2	11	30	6	7	1	1	2	1	1	1	1	1	1	1	2	1	2	1	1	1	0	1	0	1	5	10	5	5	10	10	10	10	0	10	5	75	1
559	549	2	1	1	1	1	2	3	3	1	2	1	7	30	5	5.5	2	2	3	1	4	1	4	3	1	1	2	1	1	1	1	2	3	2	0	0	9	10	5	5	10	10	10	10	15	15	10	100	1
560	550	2	2	2	1	1	0	1	3	1	1	4	8	30	5	8	4	4	3	1	1	1	1	4	1	1	2	1	4	1	2	0	0	1	0	3	7	10	5	5	10	10	10	10	15	15	10	100	1
561	551	1	2	1	2	1	3	3	1	1	2	1	7	30	5	8	4	4	4	1	1	1	1	1	1	1	2	1	1	1	2	0	1	1	0	0	5	10	5	5	10	10	10	10	15	15	10	100	2
562	552	2	2	1	1	1	1	2	1	1	2	1	9	30	4.3	7.5	1	1	4	1	1	1	4	3	1	1	2	1	1	1	1	0	0	1	0	0	3	10	5	5	10	10	10	10	15	15	10	100	1
563	553	1	3	1	3	1	2	3	2	1	1	1	8	30	5	9	1	1	1	1	1	1	1	1	4	1	2	1	1	1	1	0	0	1	0	0	3	10	5	5	10	10	10	10	15	15	0	90	2
564	554	1	3	1	1	1	2	3	2	2	2	4	6.3	30	4.3	9.5	1	2	1	4	4	2	1	4	1	1	2	1	2	1	1	0	0	2	0	2	6	10	5	5	10	10	10	10	15	15	5	95	2
565	555	2	3	2	1	1	2	3	1	1	1	1	8	30	5	6	1	3	2	1	1	1	1	1	1	1	3	1	1	2	1	1	2	1	0	0	7	0	0	0	0	10	10	0	0	0	0	20	3
566	556	2	2	2	1	2	1	2	3	1	2	1	8	120	5.3	4.5	3	3	2	1	1	1	1	1	1	2	3	1	1	2	3	3	3	1	0	0	12	10	5	5	10	10	10	10	10	15	10	95	1
567	557	1	1	2	1	1	1	2	1	1	1	3	7	5	4.3	9.5	1	1	2	1	1	1	1	2	1	1	1	1	2	0	0	0	0	1	0	2	3	10	5	5	10	10	10	10	15	15	5	95	2
568	558	1	3	1	2	1	3	3	2	1	1	3	9	10	4.3	7.5	1	4	4	1	1	1	1	2	1	1	2	1	3	1	0	0	0	1	0	2	4	10	5	5	10	10	10	10	15	15	5	95	1
569	559	2	2	1	1	1	1	2	1	2	1	2	9	120	5	5	4	4	3	3	4	2	2	4	4	1	4	1	2	3	3	2	3	2	0	1	14	10	5	5	10	10	5	10	15	15	5	90	2
570	560	2	3	1	1	1	1	2	1	1	1	4	5	30	5	9	3	3	2	1	1	1	1	3	3	1	2	1	4	1	2	0	1	1	0	3	8	10	5	5	10	10	10	10	15	15	10	100	2
571	561	1	2	1	1	1	2	3	1	1	1	4	7	10	5	8	1	4	4	1	3	3	3	3	4	1	3	1	2	2	0	0	1	2	0	2	7	10	5	5	10	10	10	10	15	15	5	95	2
572	562	2	1	1	1	1	2	3	1	1	2	2	7	30	4.3	8	1	1	1	1	4	4	1	3	4	1	1	1	1	0	1	0	0	2	0	1	4	10	5	5	10	10	10	10	15	15	0	90	1
573	563	1	1	1	1	3	0	1	3	2	2	1	8	10	3.3	7	1	1	4	1	1	1	1	1	4	1	1	1	1	0	0	1	0	1	0	0	2	10	5	5	10	10	10	10	15	15	10	100	1
574	564	1	1	1	3	2	1	2	3	2	1	3	8	60	3.5	9	1	4	4	1	4	1	1	4	1	1	3	1	1	2	2	0	0	2	0	1	7	10	5	5	10	10	10	10	15	15	10	100	1
575	565	1	2	1	3	1	0	1	1	2	1	1	8	30	4	8	1	3	3	1	3	1	1	3	1	1	1	1	1	0	1	0	0	1	0	0	2	10	5	5	10	10	10	10	15	15	10	100	1
576	566	2	2	1	1	1	1	2	1	1	1	2	9	0	4	7	1	2	4	1	4	1	1	3	2	1	2	1	3	1	0	1	0	2	0	2	6	10	5	5	10	10	10	10	15	15	10	100	1
577	567	2	3	2	1	1	2	3	1	1	1	3	7	180	4	5	4	3	3	1	1	4	1	3	4	1	3	1	4	2	3	2	3	2	0	3	15	10	5	5	10	10	10	10	10	10	5	85	2
578	568	1	2	2	1	1	2	3	3	1	2	2	9	60	5.3	7.5	1	1	1	1	2	1	1	2	1	1	2	1	2	1	2	0	0	1	0	1	5	10	5	5	10	10	10	10	15	15	10	100	1
579	569	1	1	1	1	2	2	3	1	2	1	1	8	60	5	9	4	4	1	1	4	1	4	3	4	1	3	1	2	2	3	0	0	2	0	1	8	10	5	5	10	10	10	10	15	15	10	100	1
580	570	2	1	2	3	1	1	2	3	1	1	1	7	30	4	7	1	1	2	1	3	2	2	1	1	1	1	1	1	0	1	1	1	1	0	0	4	10	5	5	10	10	10	10	15	15	10	100	2
581	571	2	1	1	1	1	0	1	3	1	1	2	9	0	4	6	1	1	1	1	4	3	1	1	4	1	1	1	2	0	0	1	0	1	0	1	3	10	5	5	10	10	10	10	15	15	10	100	2
582	572	2	1	1	1	1	0	1	1	1	2	1	8	0	4	7	1	4	2	1	4	1	1	4	3	1	2	1	2	1	0	1	0	2	0	1	5	10	5	5	10	10	10	10	15	15	10	100	2
583	573	1	3	1	2	1	1	2	3	1	1	2	8	0	4	8	1	3	2	1	4	1	1	4	1	1	2	1	2	1	0	0	0	1	0	1	3	10	5	5	10	10	10	10	15	15	10	100	2
584	574	1	1	1	2	1	1	2	1	2	2	3	10	60	6	8	4	4	4	4	4	1	1	1	4	1	3	1	3	2	3	0	0	2	0	2	9	10	5	5	10	10	10	10	15	15	10	100	2
585	575	1	1	1	3	2	0	1	3	3	1	1	7	10	4.3	8	1	1	3	1	4	1	1	1	1	1	1	1	3	0	0	0	0	1	0	1	2	10	5	5	10	10	10	10	15	15	10	100	1
586	576	1	2	1	1	1	0	1	3	1	1	1	8	0	4	8	1	1	1	1	1	1	1	2	1	1	1	1	1	0	0	0	0	1	0	0	1	10	5	5	10	10	10	10	15	15	10	100	1
587	577	2	1	1	1	1	0	1	3	1	2	4	8	1	5	9	4	3	3	1	1	1	1	4	1	3	2	1	4	1	2	0	0	1	0	3	7	10	5	5	10	10	10	10	15	15	10	100	2
588	578	1	3	1	1	1	2	3	1	2	2	3	10	30	5	7	3	4	4	1	4	4	1	1	4	1	2	1	1	1	2	1	0	2	0	1	7	10	5	0	5	10	0	10	5	10	0	55	1
589	579	1	2	1	2	1	1	2	3	2	1	3	9	5	4	7	2	4	1	1	1	1	1	1	1	1	1	1	2	0	1	1	0	1	0	2	5	10	5	5	10	10	10	10	15	15	10	100	1
590	580	2	1	1	1	1	2	3	1	1	1	4	9	60	4	6	4	4	4	3	2	2	2	1	3	4	3	1	4	2	3	1	0	2	0	3	11	0	0	0	0	0	0	0	0	0	0	0	4
591	581	2	1	1	1	1	0	1	2	1	2	4	10	42.8393	4	4.5	2	3	3	4	4	1	4	3	3	4	2	1	4	1	2	3	1	3	0	3	13	10	5	5	10	10	10	10	15	15	10	100	1
592	582	2	2	1	1	1	2	3	1	1	2	3	9	30	5.3	7	3	3	4	3	2	2	2	4	2	2	3	1	3	2	2	1	1	2	0	2	10	10	5	5	10	10	10	10	15	15	10	100	4
593	583	1	2	1	2	2	0	1	1	1	2	1	9.3	10	5	7	1	4	4	1	2	1	1	2	1	1	1	1	1	0	0	1	0	1	0	0	2	10	5	5	10	10	10	10	15	15	10	100	1
594	584	2	1	1	1	1	1	2	1	1	2	4	6	30	5.3	11	1	4	1	1	1	1	1	2	4	1	2	1	4	1	1	0	0	1	0	3	6	10	5	5	10	10	10	10	15	15	10	100	4
595	585	2	2	1	1	1	2	3	1	1	1	4	9.3	30	4.3	5	3	4	3	4	4	1	4	1	4	1	2	1	1	1	2	2	2	2	0	2	11	10	5	5	10	10	5	10	15	15	0	85	3
596	586	2	3	2	1	1	2	3	1	1	2	4	6.3	30	5	10	1	2	4	2	1	1	1	1	1	1	2	1	4	1	1	0	0	1	0	3	6	10	5	5	10	10	10	10	15	15	10	100	1
597	587	1	2	1	3	1	1	2	1	2	2	4	8	20	5.3	6	3	4	4	1	4	3	2	2	4	2	3	1	4	2	2	1	3	2	0	3	13	10	5	5	10	0	10	10	5	10	0	65	3
598	588	1	2	1	2	1	0	1	2	3	1	1	9	10	5	9	1	1	1	1	4	3	1	1	1	1	1	1	3	0	0	0	0	1	0	1	2	10	5	5	10	10	10	10	15	15	5	95	1
599	589	2	2	1	1	1	3	3	1	1	1	3	6	60	4	9	1	4	4	1	1	1	1	1	4	4	2	1	3	1	2	0	0	2	0	2	7	10	5	5	10	10	10	10	15	15	10	100	1
600	590	1	2	1	1	2	0	1	3	1	1	1	8	15	4	8	1	4	4	1	1	1	1	2	4	1	1	1	1	0	0	0	0	2	0	0	2	10	5	5	10	10	10	10	15	15	10	100	1
601	591	2	1	1	1	2	1	2	1	2	2	1	9	5	5	8	1	2	2	1	1	1	1	2	2	1	1	1	1	0	0	0	0	1	0	0	1	10	5	5	10	10	10	10	15	15	10	100	1
602	592	2	3	2	2	1	1	2	1	2	1	1	7	60	6	8	4	4	4	1	1	1	1	2	1	1	2	1	2	1	3	0	2	1	0	1	8	10	5	5	10	10	10	10	15	15	10	100	1
603	593	2	2	2	2	1	2	3	1	1	1	1	8	5	3	7	1	1	2	1	1	1	1	1	1	1	1	1	1	0	0	1	0	1	0	0	2	10	5	5	10	10	10	10	15	15	10	100	1
604	594	1	1	1	2	2	2	3	3	2	2	2	6.3	60	5	9	4	4	4	1	1	1	1	1	1	1	2	1	1	1	3	0	1	1	0	1	7	10	5	5	10	10	10	10	15	15	10	100	4
605	595	2	2	1	1	2	2	3	1	1	2	2	8	5	5.3	9	1	3	2	1	4	1	1	1	1	1	2	1	1	1	0	0	0	1	0	1	3	10	5	5	10	10	10	10	15	15	10	100	1
606	596	2	2	1	1	1	0	1	3	1	2	1	10	5	5	7	1	1	3	1	4	1	1	2	1	1	1	1	1	0	0	1	0	1	0	0	2	10	5	5	10	10	10	10	15	15	10	100	1
607	597	1	2	1	2	1	1	2	2	3	1	2	9	40	5.3	8	2	4	4	1	1	1	1	2	1	1	2	1	2	1	2	0	0	1	0	1	5	10	5	5	10	10	10	10	15	15	10	100	1
608	598	1	2	2	1	1	1	2	3	1	1	1	7	30	6	11	2	4	4	1	1	1	1	2	4	1	2	1	1	1	1	0	0	2	0	0	4	10	5	5	10	10	10	10	15	15	0	90	3
609	599	1	2	1	1	1	2	3	2	3	1	2	8	5	3	7	2	2	4	1	4	1	3	2	1	1	1	1	1	0	1	1	0	2	0	1	5	10	5	5	10	10	10	10	15	15	10	100	2
610	600	1	2	1	2	1	3	3	1	1	1	1	8	30	5	9	4	4	4	4	1	1	1	1	4	4	1	1	1	0	2	0	0	2	0	0	4	0	0	0	0	0	0	0	0	0	0	0	2
611	601	1	2	1	1	1	1	2	1	2	1	1	7	60	5	9	4	4	1	1	1	1	1	1	1	1	1	1	1	0	3	0	0	1	0	0	4	10	5	5	10	10	10	10	15	15	10	100	1
612	602	1	3	2	2	1	2	3	3	3	2	1	8	60	5	8	4	4	4	1	4	1	3	3	4	1	2	1	3	1	3	0	0	2	0	1	7	10	5	5	10	10	10	10	15	15	5	95	1
613	603	1	2	1	3	2	0	1	1	3	1	2	9.3	10	5	7	1	4	4	1	4	1	1	1	1	1	2	1	2	1	0	1	0	1	0	1	4	10	5	5	10	10	10	10	15	15	10	100	2
614	604	2	2	2	1	1	2	3	1	1	1	3	7	30	5	7	1	4	4	1	2	1	4	1	4	1	3	1	2	2	1	1	2	2	0	2	10	10	5	5	10	10	10	10	15	15	5	95	2
615	605	2	2	1	1	1	0	1	3	1	1	4	9.1	5	5	8	1	1	2	4	4	1	1	4	1	1	2	1	4	1	0	0	0	2	0	3	6	10	5	5	10	10	10	10	15	15	10	100	2
616	606	2	2	1	1	1	2	3	1	1	1	2	8	120	5.3	7	4	4	4	1	4	1	1	3	1	1	3	1	2	2	3	1	1	2	0	1	10	10	5	5	10	10	10	10	15	15	10	100	1
617	607	1	2	2	2	2	1	2	1	1	1	1	8.3	30	4	6	1	4	1	4	4	4	4	1	4	1	2	1	1	1	1	1	1	2	0	0	6	10	5	5	10	10	10	10	15	15	10	100	1
618	608	2	2	1	1	1	1	2	3	1	2	2	9	30	4.3	7	4	3	4	1	3	1	1	4	1	1	4	1	2	3	2	1	0	2	0	1	9	10	5	5	10	10	10	10	15	15	5	95	3
619	609	2	3	1	1	1	1	2	1	1	2	3	9.3	20	5	7.5	1	3	3	1	1	1	1	1	1	1	2	1	1	1	1	0	0	1	0	1	4	10	5	5	10	10	10	10	15	15	5	95	3
620	610	2	2	1	1	2	0	1	2	1	2	1	10	15	5.3	7.5	1	3	4	1	1	1	1	1	2	1	1	1	1	0	0	0	0	1	0	0	1	10	5	5	10	10	10	10	15	15	10	100	1
621	611	2	3	2	1	1	1	2	2	1	1	4	9	60	1	3.5	4	4	3	2	1	1	4	2	4	1	2	1	4	1	3	3	0	2	0	3	12	10	5	5	10	10	10	10	15	15	10	100	1
622	612	2	2	2	2	1	2	3	1	1	1	1	8	10	6	10	1	1	3	1	1	1	1	1	1	1	1	1	4	0	0	0	0	1	0	2	3	10	5	5	10	10	10	10	15	15	0	90	1
623	613	1	2	1	1	1	1	2	1	3	2	2	8	25	6	10	1	1	1	1	1	1	1	1	4	1	1	1	4	0	1	0	0	1	0	2	4	5	0	0	10	10	10	5	10	15	5	70	3
624	614	1	3	1	1	1	2	3	1	1	1	1	7	30	7	12	1	4	4	1	4	4	1	1	1	1	1	1	1	0	1	0	0	2	0	0	3	10	5	5	10	10	10	10	15	15	5	95	1
625	615	2	1	1	1	1	1	2	1	1	1	3	8	0	6	10	1	1	2	1	1	1	4	1	1	1	1	1	3	0	0	0	0	1	0	2	3	10	5	5	10	10	10	10	15	15	5	95	1
626	616	2	2	2	1	1	0	1	1	1	1	1	8	30	4	8	1	3	2	1	1	1	1	1	1	1	2	1	1	1	1	0	0	1	0	0	3	5	5	5	10	5	10	5	15	15	5	80	1
627	617	1	3	1	3	3	1	2	2	3	2	1	9	30	4.3	7	1	1	2	1	1	1	1	1	1	1	2	1	1	1	1	1	0	1	0	0	4	10	5	5	10	10	10	10	15	15	10	100	1
628	618	2	1	1	2	1	3	3	1	1	2	1	8	60	4	7	1	3	4	1	1	1	1	1	1	1	1	1	1	0	2	1	0	1	0	0	4	10	0	5	0	10	5	10	15	10	5	70	1
629	619	2	1	1	1	1	2	3	1	1	2	2	7.3	10	4	8	1	1	2	1	2	1	1	1	1	1	1	1	1	0	0	0	0	1	0	1	2	10	5	5	10	10	10	10	15	15	10	100	2
630	620	2	2	1	1	1	2	3	1	1	2	1	9	20	5	8	1	4	4	1	1	1	1	1	1	1	1	1	4	0	1	0	0	1	0	2	4	10	5	5	10	10	10	10	15	15	10	100	1
631	621	2	2	1	1	1	1	2	1	1	2	3	7.3	90	5	8	1	4	3	1	4	1	1	1	1	1	1	1	2	0	2	0	1	1	0	2	6	10	5	5	10	10	10	10	15	15	10	100	1
632	622	2	1	2	1	1	3	3	1	1	2	1	7	5	4.3	8	1	3	3	1	4	1	1	1	1	1	2	1	1	1	0	0	0	1	0	0	2	10	5	5	10	10	10	10	15	15	10	100	1
633	623	2	2	1	1	1	3	3	1	1	2	3	9	10	7	9	1	2	3	1	4	2	1	2	3	1	2	1	2	1	0	0	0	2	0	2	5	10	5	5	10	10	10	10	15	15	5	95	2
634	624	2	3	1	1	1	1	2	1	1	2	1	8	30	5	8	1	1	3	2	1	1	1	1	1	1	2	1	1	1	1	0	0	1	0	0	3	10	5	5	10	10	10	10	15	15	10	100	2
635	625	2	2	1	2	1	1	2	1	1	2	4	9	180	4.3	3	4	4	4	4	3	1	1	4	4	1	4	1	1	3	3	3	3	2	0	2	16	10	5	5	10	10	10	10	15	15	10	100	1
636	626	1	2	1	3	1	0	1	1	2	2	2	6	120	6	10	2	1	1	1	4	1	1	3	1	1	2	1	2	1	2	0	1	1	0	1	6	10	5	5	10	10	10	10	15	15	10	100	2
637	627	1	2	2	1	1	1	2	3	1	2	1	8	0	4	6	1	4	4	1	3	1	3	3	4	1	3	1	1	2	0	1	1	2	0	0	6	10	5	5	10	10	10	10	15	15	10	100	1
638	628	1	3	1	3	1	1	2	1	2	2	3	10	30	5	7	2	3	3	1	2	1	1	1	1	1	2	1	2	1	1	1	0	1	0	2	6	10	5	5	10	10	10	10	15	15	10	100	1
639	629	1	2	1	3	1	1	2	3	2	1	1	8.3	30	3	7	4	1	1	1	1	1	1	1	1	1	2	1	1	1	2	1	0	0	0	0	4	10	5	5	10	10	10	10	15	15	10	100	1
640	630	1	1	1	3	1	0	1	3	1	1	2	8.3	30	4	8	4	4	4	1	1	1	1	1	1	1	1	1	2	0	2	0	0	1	0	1	4	10	5	5	10	10	10	10	15	15	10	100	2
641	631	2	3	2	1	1	1	2	3	1	2	1	7	60	5	8	4	1	4	1	1	4	1	2	1	1	2	1	1	1	3	0	1	1	0	0	6	10	5	5	10	10	10	10	15	15	10	100	1
642	632	1	2	1	1	1	0	1	3	1	2	1	6	30	4	10	1	4	1	1	1	1	4	1	1	1	2	1	1	1	1	0	0	1	0	0	3	10	5	5	10	10	10	10	15	15	10	100	1
643	633	1	3	2	1	1	1	2	3	1	1	1	9	30	5	8	2	3	3	1	1	1	1	1	1	1	2	1	1	1	1	0	0	1	0	0	3	10	5	5	10	10	10	10	15	15	5	95	1
644	634	2	2	1	1	2	0	1	2	1	1	1	8.3	30	4.3	8	1	2	3	1	3	1	1	1	1	1	2	1	1	1	1	0	0	1	0	0	3	10	5	5	10	10	10	10	15	15	10	100	1
645	635	1	3	2	1	1	3	3	1	1	2	2	7	42.8393	6	7.46658	2	1	1	1	1	3	1	1	4	1	3	1	1	2	2	0	2	1	0	1	8	10	5	5	10	10	10	10	15	15	5	95	3
646	636	2	2	1	1	1	0	1	3	1	1	2	8	90	5	8	4	4	4	1	3	4	1	2	4	1	3	1	1	2	3	0	0	2	0	1	8	10	5	5	10	10	10	10	15	15	10	100	1
647	637	2	2	1	1	1	3	3	1	1	1	2	7	120	5	3	4	4	4	1	1	2	2	1	4	1	4	1	2	3	3	3	3	2	0	1	15	10	5	5	10	10	10	10	15	15	10	100	1
648	638	1	2	1	3	1	0	1	1	1	1	3	8	60	6.3	9	4	4	4	1	4	1	1	1	1	1	1	1	3	0	3	0	0	1	0	2	6	10	5	5	10	10	10	10	15	15	5	95	3
649	639	1	2	1	2	1	1	2	3	2	2	3	8	5	5	9	1	1	3	1	4	1	1	4	1	1	2	1	4	1	0	0	0	1	0	3	5	10	5	5	10	10	10	10	15	15	10	100	1
650	640	2	2	1	1	1	1	2	1	2	1	1	8	10	5	8	1	1	2	1	1	1	1	1	1	1	2	1	1	1	0	0	0	1	0	0	2	10	5	5	10	10	10	10	15	15	5	95	1
651	641	2	2	2	1	2	0	1	1	1	2	2	8	120	5	7	4	3	3	1	1	1	1	1	1	1	3	1	2	2	3	1	1	1	0	1	9	10	5	5	10	10	10	10	15	15	5	95	1
652	642	2	2	2	1	1	0	1	1	1	2	2	8.3	60	5	7	4	4	4	1	4	1	1	4	4	1	3	1	2	2	3	1	1	2	0	1	10	10	5	5	10	10	10	10	15	15	10	100	1
653	643	1	2	2	2	2	0	1	3	2	1	2	8	60	4	7	4	2	3	2	1	1	1	2	1	1	2	1	2	1	3	1	0	1	0	1	7	10	5	5	10	10	10	10	15	15	10	100	1
654	644	2	1	1	1	1	2	3	1	1	1	4	8	30	5	9	2	4	4	1	4	1	1	1	1	1	2	1	4	1	1	0	0	1	0	3	6	10	5	5	10	10	10	10	15	15	10	100	2
655	645	2	2	1	1	1	2	3	3	3	1	2	7	30	6	10	3	1	4	1	4	1	1	2	4	1	1	1	3	0	2	0	0	2	0	2	6	10	5	5	10	10	10	10	15	15	10	100	1
656	646	1	2	1	1	1	1	2	3	2	1	1	8.3	10	5.3	9	1	4	4	1	1	1	4	2	4	1	2	1	1	1	0	0	0	2	0	0	3	10	5	5	10	10	10	10	15	15	0	90	1
657	647	1	2	1	2	1	2	3	2	1	1	1	9	0	5	8	1	4	4	1	1	1	1	2	1	1	1	1	4	0	0	0	0	1	0	2	3	10	5	5	10	10	10	10	15	15	5	95	2
658	648	1	3	1	2	1	0	1	3	2	2	3	6	30	5	10.5	1	4	4	1	4	1	1	2	4	1	2	1	3	1	1	0	0	2	0	2	6	10	5	5	10	10	10	10	15	15	10	100	3
659	649	2	1	1	1	3	0	1	3	1	1	2	9	30	4	7	4	3	3	1	1	1	1	4	3	1	2	1	2	1	2	1	0	1	0	1	6	10	5	5	10	10	10	10	15	15	10	100	2
660	650	2	3	2	1	1	1	2	1	1	1	1	7	60	5	8	4	4	4	4	1	1	1	4	1	1	3	1	1	2	3	0	1	2	0	0	8	10	5	5	10	10	10	10	15	15	0	90	2
661	651	1	2	1	1	1	1	2	3	1	1	1	9	5	3	6	1	1	2	1	2	1	1	1	2	1	1	1	1	0	0	1	0	1	0	0	2	10	5	5	10	10	10	10	15	15	5	95	1
662	652	1	3	1	1	1	2	3	2	3	1	1	7	5	5	10	1	4	3	1	1	1	1	1	1	1	1	1	1	0	0	0	0	1	0	0	1	10	5	5	10	10	10	10	15	15	5	95	1
663	653	2	2	1	1	1	1	2	1	1	1	1	8	10	6.3	8	1	1	2	1	3	1	1	1	1	1	2	1	1	1	0	0	1	1	0	0	3	0	0	0	0	0	0	0	0	0	0	0	3
664	654	2	1	2	2	1	3	3	1	3	2	2	8	60	5	6	4	4	3	3	4	1	1	1	3	1	3	1	2	2	3	1	2	2	0	1	11	10	5	5	10	10	10	10	15	15	10	100	2
665	655	2	3	2	1	1	0	1	1	1	1	1	9	0	5	8	1	1	1	1	1	1	1	2	2	1	1	1	1	0	0	0	0	1	0	0	1	10	5	5	10	10	10	10	15	15	10	100	1
666	656	2	1	1	1	1	1	2	1	1	1	2	9	30	5	7	1	3	4	1	1	1	1	1	4	1	3	1	4	2	1	1	0	1	0	2	7	5	0	0	5	5	5	5	10	10	0	45	4
667	657	1	2	1	2	1	2	3	1	1	1	4	9	30	5	7.5	1	1	1	1	4	1	1	4	4	1	3	1	2	2	1	0	0	1	0	2	6	10	5	5	10	10	10	10	15	15	10	100	2
668	658	2	3	1	1	1	2	3	1	1	1	4	7	5	6	12	1	4	4	1	1	1	1	2	2	1	1	1	1	0	0	0	0	1	0	2	3	10	0	0	10	10	10	10	15	10	0	75	1
669	659	2	3	2	1	1	1	2	1	1	2	2	7.3	10	5.45	9	1	4	1	1	1	1	1	1	1	1	1	1	2	0	0	0	0	1	0	1	2	10	5	5	10	10	10	10	15	15	0	90	1
670	660	1	3	1	1	1	1	2	1	2	1	1	8	5	7	11	1	1	1	1	1	1	1	1	1	1	2	1	1	1	0	0	0	0	0	0	1	10	5	5	10	10	10	10	15	15	5	95	1
671	661	2	2	2	1	1	1	2	1	1	1	2	10	10	7	3	1	4	3	4	1	4	3	4	1	1	2	1	2	1	0	3	3	2	0	1	10	10	5	5	10	10	10	10	15	15	10	100	2
672	662	2	1	2	1	1	0	1	1	1	1	4	7.3	15	6.3	5.5	3	3	3	1	4	3	1	3	4	1	3	1	4	2	1	2	3	2	0	3	13	10	5	5	10	10	10	10	15	15	10	100	1
673	663	1	2	1	3	1	0	1	2	3	1	2	8.3	10	4	7	1	2	2	1	3	1	1	1	1	1	1	1	3	0	0	1	0	1	0	2	4	10	5	5	10	10	10	10	15	15	10	100	1
674	664	2	2	1	2	1	0	1	1	1	1	1	9	30	7	7.46658	1	1	1	1	1	1	1	1	1	1	1	1	1	0	1	0	2	0	0	0	3	10	5	5	10	10	10	10	15	15	10	100	1
675	665	2	2	2	2	1	2	3	1	1	1	2	7	10	6	10	1	2	3	1	1	2	1	2	1	1	2	1	2	1	0	0	0	1	0	1	3	10	5	5	10	10	10	10	15	15	10	100	1
676	666	2	2	1	1	1	0	1	1	1	2	3	9	120	4	5	4	4	4	1	1	2	2	2	3	1	3	1	3	2	3	2	2	2	0	2	13	10	5	5	10	10	10	10	15	15	10	100	2
677	667	1	2	1	3	1	0	1	3	1	1	1	9	30	5.3	5	2	3	4	1	4	2	3	2	4	1	2	1	1	1	1	2	3	2	0	0	9	10	5	5	10	10	10	10	15	15	10	100	1
678	668	2	2	1	3	3	2	3	1	1	2	1	9	30	5	6	1	1	4	1	1	1	1	2	1	1	2	1	1	1	1	1	1	1	0	0	5	10	5	5	10	10	10	10	15	15	10	100	1
679	669	2	1	1	3	1	0	1	3	1	2	1	10	30	4	6	1	1	2	1	2	1	1	4	1	1	1	1	2	0	1	1	0	1	0	1	4	10	5	5	10	10	10	10	15	15	10	100	1
680	670	1	2	1	2	2	1	2	1	1	2	1	10	300	4	3	4	4	4	1	1	1	1	2	1	1	4	1	1	3	3	3	3	1	0	0	13	10	5	5	10	10	10	10	15	15	10	100	1
681	671	2	1	1	1	1	3	3	1	1	2	1	9.3	30	6	5.5	1	1	4	3	4	1	1	2	2	1	1	1	4	0	1	2	3	2	0	2	10	10	5	5	10	10	10	10	15	15	10	100	2
682	672	2	2	2	2	1	4	3	1	1	2	1	7.3	4	5	6	1	1	1	1	1	1	1	1	1	1	3	1	1	2	0	1	3	0	0	0	6	10	5	5	10	10	10	10	15	15	5	95	1
683	673	2	3	2	1	1	4	3	1	1	1	4	7	90	6	3	4	4	4	3	4	4	1	2	4	1	4	1	4	3	3	3	3	2	0	3	17	10	0	0	10	10	10	10	15	15	0	80	4
684	674	1	1	1	2	2	3	3	3	1	2	1	8	30	4.3	7.5	1	4	1	1	1	4	1	1	1	1	2	1	1	1	1	0	0	1	0	0	3	10	5	5	10	10	10	10	15	15	10	100	2
685	675	1	1	1	2	1	0	1	3	2	1	1	7.3	10	5	10	1	3	3	1	1	1	1	1	1	1	2	1	2	1	0	0	0	1	0	1	3	10	5	5	10	10	10	10	15	15	10	100	1
686	676	2	2	2	1	1	2	3	1	1	2	2	7	20	4	9	1	4	4	1	1	3	3	1	4	1	2	1	2	1	1	0	0	2	0	1	5	10	5	5	10	10	10	10	15	15	5	95	3
687	677	2	1	1	1	1	3	3	1	1	1	1	8	60	6.3	8	1	4	4	4	4	4	1	4	4	4	3	1	1	2	2	0	1	3	0	0	8	10	5	5	10	10	10	10	15	15	10	100	2
688	678	1	2	1	1	1	0	1	3	2	1	1	10	10	3	5	1	1	2	2	3	1	1	1	1	1	1	1	1	0	0	2	0	1	0	0	3	10	5	5	10	10	10	10	15	15	10	100	1
689	679	2	1	1	1	2	1	2	3	1	1	4	9	20	4	7	1	2	2	4	4	1	1	2	1	1	1	1	4	0	1	1	0	1	0	3	6	10	5	5	10	10	10	10	15	15	10	100	1
690	680	2	1	1	3	1	0	1	1	1	2	1	11	120	6	5	4	2	2	1	1	1	1	2	1	1	3	1	1	2	3	2	2	1	0	0	10	10	5	5	10	10	10	10	15	15	10	100	1
691	681	1	3	1	2	1	1	2	1	1	1	2	7	30	5	3	2	4	4	1	1	2	2	1	1	1	2	1	2	1	1	3	3	1	0	1	10	10	5	5	10	10	10	10	15	15	0	90	3
692	682	2	2	1	2	2	0	1	2	1	2	2	9.3	10	5	7.5	2	1	4	1	1	1	1	1	1	1	2	1	2	1	1	0	0	1	0	1	4	10	5	5	10	10	10	10	15	15	10	100	2
693	683	2	2	2	1	1	2	3	1	1	1	2	7	30	4	9	2	4	3	3	3	2	1	2	3	1	2	1	2	1	1	0	0	2	0	1	5	10	5	5	10	10	10	10	15	15	10	100	2
694	684	2	1	1	2	1	0	1	2	1	1	1	8	120	6	8	3	2	1	1	4	4	1	1	3	1	1	1	1	0	3	0	1	1	0	0	5	10	5	5	10	10	10	10	15	15	5	95	2
695	685	2	3	2	1	1	0	1	2	2	1	3	7	10	8	11	2	1	1	1	1	4	1	1	4	1	1	1	1	0	1	0	1	1	0	1	4	10	5	5	10	10	10	10	10	10	5	85	4
696	686	2	1	1	3	1	1	2	2	1	1	3	9	60	6	6	4	2	4	1	1	1	4	1	1	1	2	1	1	1	3	1	2	1	0	1	9	10	0	5	5	5	5	10	10	10	0	60	4
697	687	2	2	2	1	1	1	2	2	3	1	1	8	60	6	9	1	1	1	1	1	1	1	1	1	1	1	1	1	0	2	0	0	0	0	0	2	10	5	5	10	10	10	10	15	15	10	100	1
698	688	1	2	2	1	1	1	2	3	2	2	1	8	30	5	8.5	2	1	1	1	1	1	1	1	1	1	2	1	1	1	1	0	0	0	0	0	2	10	5	5	10	10	10	10	15	15	10	100	4
700	689	2	2	2	1	1	2	3	1	1	2	2	7	30	5	8	1	1	4	2	1	1	1	3	1	1	2	1	2	1	1	0	1	1	0	1	5	10	5	5	10	10	10	10	15	15	10	100	2
702	690	1	2	1	3	1	0	1	1	2	1	2	10.3	20	4.3	6	1	4	4	1	1	1	1	2	3	1	1	1	2	0	1	1	0	1	0	1	4	10	5	5	10	10	10	10	15	15	10	100	1
703	691	1	3	2	1	1	1	2	1	1	1	2	8	20	5	9	1	3	1	1	1	1	1	1	1	1	2	1	1	1	1	0	0	1	0	1	4	0	0	0	0	5	5	0	0	10	0	20	1
704	692	1	1	1	2	1	1	2	1	1	1	1	8	45	5	6	3	4	4	2	3	3	3	1	1	1	2	1	3	1	2	1	2	2	0	1	9	10	5	5	10	10	10	10	15	15	5	95	2
705	693	1	1	2	2	2	1	2	3	2	2	2	8.3	30	5	6.5	1	4	4	1	1	1	1	1	1	1	1	1	1	0	1	1	2	1	0	1	6	10	5	5	10	10	10	10	15	15	10	100	1
706	694	1	1	1	2	3	3	3	3	1	1	2	7	60	4	9	4	4	4	1	4	1	1	1	2	1	3	1	2	2	3	0	0	2	0	1	8	10	5	5	10	10	10	10	15	15	10	100	1
707	695	2	3	1	1	1	2	3	1	1	1	1	9	10	5	8	1	4	4	1	1	1	1	1	4	1	2	1	1	1	0	0	0	1	0	0	2	10	5	5	10	10	10	10	5	15	0	80	1
708	696	2	3	2	1	1	2	3	2	1	1	4	6	5	6.3	11	1	4	4	1	1	1	1	1	4	1	2	1	4	1	0	0	0	1	0	3	5	5	0	0	5	10	10	5	0	10	0	45	2
709	697	2	2	1	1	1	1	2	1	1	1	2	8.3	30	5	8	1	2	1	1	3	1	1	1	1	1	3	1	2	2	1	0	0	1	0	1	5	10	5	5	10	10	10	10	15	15	10	100	1
711	698	1	2	1	2	1	1	2	3	2	2	1	10	1	4.3	6.5	1	4	4	1	1	1	1	4	1	4	1	1	2	0	0	1	0	2	0	1	4	10	5	5	10	10	10	10	15	15	10	100	2
712	699	1	2	2	2	1	1	2	1	3	2	1	8	30	6	9.5	3	1	4	1	3	4	4	3	1	1	3	1	1	2	2	0	0	2	0	0	6	10	5	5	10	10	10	10	15	15	10	100	1
713	700	2	2	2	2	1	3	3	1	1	1	1	10	30	6	8	1	4	4	1	1	1	1	4	4	1	3	1	1	2	1	0	0	2	0	0	5	10	5	5	10	10	10	10	15	10	0	85	4
714	701	1	2	1	2	2	2	3	2	3	1	1	7	30	4	8.5	1	4	4	1	4	1	1	2	1	1	1	1	1	0	1	0	0	2	0	0	3	10	5	5	10	10	10	10	15	15	10	100	1
715	702	1	1	1	3	3	3	3	1	1	2	2	8.3	10	5	8.5	1	2	2	1	3	1	1	2	1	1	2	1	2	1	0	0	0	1	0	1	3	10	5	5	10	10	10	10	15	15	10	100	1
716	703	1	2	1	1	1	3	3	2	2	1	2	8	60	5.5	8	4	4	4	1	1	2	1	1	4	1	3	3	2	2	3	0	1	2	2	1	11	10	5	5	10	10	10	10	15	15	5	95	2
717	704	2	3	1	2	1	1	2	1	1	1	1	11.3	10	6.3	6.5	1	4	3	1	1	1	1	1	4	1	3	1	1	2	0	1	0	1	0	0	4	10	5	5	10	10	10	10	15	15	0	90	1
718	705	1	2	2	1	1	1	2	3	2	2	1	9	90	3	5	4	3	3	1	4	1	1	4	1	1	2	1	2	1	3	2	1	2	0	1	10	10	5	5	10	10	10	10	15	15	10	100	1
719	706	1	1	2	2	2	3	3	3	3	1	2	7.3	60	7	12.5	4	4	4	1	1	4	1	1	4	4	3	1	1	2	3	0	0	2	0	1	8	10	5	5	10	10	10	10	15	15	10	100	1
720	707	1	2	1	3	3	3	3	2	1	1	1	9	20	4.3	7	1	2	4	1	1	1	1	1	1	1	2	1	1	1	1	1	0	1	0	0	4	10	5	5	10	10	10	10	15	15	10	100	1
721	708	1	2	1	2	1	3	3	3	1	2	1	8	60	5	7.5	1	3	4	1	4	1	1	1	1	1	1	1	1	0	2	0	1	1	0	0	4	10	5	5	10	10	10	10	15	15	10	100	1
722	709	1	3	1	1	1	1	2	1	1	1	2	7	5	6	11	1	4	4	1	1	1	1	1	1	1	1	1	2	0	0	0	0	1	0	1	2	10	5	5	10	10	10	10	15	15	10	100	1
723	710	1	2	2	1	1	1	2	2	2	1	4	8	1	5	8	1	2	1	1	2	1	4	1	1	1	1	1	1	0	0	0	0	1	0	2	3	10	5	5	10	10	10	10	15	15	10	100	1
724	711	1	3	1	3	1	1	2	1	3	2	1	9	10	5	8	1	4	4	1	3	1	1	1	1	1	2	1	1	1	0	0	0	1	0	0	2	10	5	5	10	10	10	10	0	15	0	75	1
725	712	1	2	1	2	1	2	3	3	1	1	2	9	5	6	9	1	4	4	1	4	1	1	1	2	1	1	1	2	0	0	0	0	2	0	1	3	10	5	5	10	10	10	10	15	15	10	100	1
726	713	2	3	2	1	1	1	2	3	1	1	2	7.3	0	4	8	1	4	2	1	1	1	1	2	3	1	2	1	1	1	0	0	0	1	0	1	3	10	5	5	10	10	10	10	15	15	0	90	1
727	714	2	2	2	1	1	2	3	3	1	1	1	8	1	2.3	6.5	1	4	4	1	4	1	1	1	4	1	1	1	1	0	0	1	0	2	0	0	3	10	5	5	10	10	10	10	15	15	10	100	1
728	715	1	2	1	3	2	0	1	3	2	1	1	7	60	4.3	8.5	1	4	4	1	1	1	1	1	1	1	1	1	1	0	2	0	0	1	0	0	3	10	5	5	10	10	10	10	15	15	10	100	1
729	716	1	2	1	1	1	3	3	3	2	1	1	8	60	5.3	9.5	1	4	4	1	4	1	1	1	1	1	2	1	1	1	2	0	0	1	0	0	4	10	5	5	10	10	10	10	15	15	10	100	1
731	717	2	2	1	1	1	2	3	3	1	1	1	10	20	4	6	1	1	1	1	1	1	1	2	1	1	2	1	1	1	1	1	0	1	0	0	4	10	5	5	10	10	10	10	15	15	10	100	1
732	718	2	3	1	1	1	2	3	1	1	1	3	6	30	6	9	3	4	4	1	1	1	1	3	3	1	3	1	3	2	2	0	1	2	0	2	9	10	5	5	10	10	10	10	15	15	10	100	1
733	719	1	2	2	2	1	2	3	3	3	1	1	8	45	5	9	1	4	4	1	3	1	1	4	1	1	1	1	1	0	1	0	0	2	0	0	3	10	5	5	10	10	10	10	15	15	10	100	3
734	720	1	3	1	1	1	2	3	2	3	1	1	10	60	5	7	1	4	4	4	1	3	3	4	1	1	2	1	1	1	2	1	0	2	0	0	6	10	0	5	0	10	10	5	5	5	0	50	1
735	721	2	3	2	1	1	2	3	1	1	1	1	9	1	6	9	1	4	4	4	4	4	1	3	4	4	3	1	3	2	0	0	0	3	0	1	6	10	5	5	10	10	10	10	15	15	0	90	1
736	722	2	2	2	1	1	2	3	1	1	1	1	8.3	60	5	7	1	4	3	1	1	1	1	1	1	1	2	1	1	1	2	1	1	1	0	0	6	10	5	5	10	10	10	10	15	15	10	100	1
737	723	1	1	1	1	2	1	2	2	1	1	2	8	30	4.3	8	1	4	4	1	1	1	1	4	4	1	3	1	2	2	1	0	0	2	0	1	6	10	5	5	10	10	10	10	15	15	10	100	3
738	724	2	2	1	1	1	3	3	1	1	1	4	10	5	5	7	1	2	3	4	3	4	1	3	3	1	2	1	2	1	0	1	0	2	0	2	6	10	5	5	10	10	10	10	15	15	5	95	2
739	725	2	2	2	3	1	3	3	2	1	2	4	9	5	5	8	2	4	3	1	4	1	1	1	4	1	2	1	1	1	1	0	0	2	0	2	6	10	5	5	10	10	10	10	15	15	5	95	1
740	726	1	2	1	2	1	0	1	3	2	1	3	8	30	4	8	1	4	4	1	3	1	1	4	3	1	2	1	1	1	1	0	0	2	0	1	5	10	5	5	10	10	10	10	15	15	10	100	1
741	727	1	1	1	1	3	1	2	3	2	1	1	7.3	30	4	8	1	3	2	1	3	1	1	1	1	1	2	1	1	1	1	0	0	1	0	0	3	10	5	5	10	10	10	10	15	15	10	100	1
742	728	2	2	1	1	1	4	3	1	1	2	3	6.3	30	5.3	9	4	4	4	3	3	3	2	4	4	1	3	3	1	2	2	0	1	3	2	1	11	10	5	5	10	10	10	10	5	15	0	80	1
744	729	2	1	1	1	1	0	1	1	1	2	1	9	60	3.3	5.3	4	4	3	1	1	1	1	2	1	1	1	1	1	0	3	2	1	1	0	0	7	10	5	5	10	10	10	10	15	15	10	100	1
745	730	2	3	1	2	3	4	3	1	1	1	3	9	60	5	7	1	2	3	1	4	1	1	1	1	1	1	1	3	0	2	1	0	1	0	2	6	10	5	5	10	10	10	10	15	15	10	100	2
746	731	1	1	1	1	2	0	1	3	2	1	2	8	5	4	8	2	2	3	1	1	1	1	2	1	1	1	1	2	0	1	0	0	1	0	1	3	10	5	5	10	10	10	10	15	15	10	100	1
748	732	1	1	1	3	1	0	1	3	3	1	1	8	60	4	7	1	1	2	1	4	1	1	2	1	1	2	1	2	1	2	1	0	1	0	1	6	10	5	5	10	10	10	10	15	15	10	100	2
749	733	2	1	1	1	1	2	3	3	1	1	2	7.3	120	5.3	8	4	1	1	1	4	1	1	2	1	1	2	1	3	1	3	0	1	1	0	2	8	5	5	5	10	10	10	10	15	15	5	90	2
750	734	2	1	2	1	1	0	1	1	1	2	1	10	30	5	7	1	4	4	4	1	4	1	4	1	4	2	1	1	1	1	1	0	2	0	0	5	10	5	5	10	10	10	10	15	15	10	100	1
751	735	1	1	1	3	2	2	3	1	1	1	2	9	10	5	7.5	1	1	4	1	2	1	1	1	1	1	2	1	1	1	0	0	0	1	0	1	3	10	5	5	10	10	10	10	15	15	10	100	1
752	736	1	2	1	1	1	2	3	3	2	1	1	7.3	120	5	8	4	1	1	1	4	1	1	3	1	1	1	1	3	0	3	0	1	1	0	1	6	10	5	5	10	10	10	10	10	15	5	90	1
753	737	1	2	1	2	1	1	2	2	1	2	1	8	30	6.3	10	1	3	2	1	3	1	1	1	1	1	2	1	1	1	1	0	0	1	0	0	3	10	5	5	10	10	10	10	15	15	10	100	1
754	738	2	2	1	1	1	2	3	3	2	1	3	7.3	90	4	7	1	4	4	3	2	1	1	1	1	1	1	1	3	0	2	1	1	1	0	2	7	10	5	5	10	10	10	10	15	15	10	100	2
755	739	2	2	1	1	1	2	3	3	1	1	4	8	10	5	9	1	4	4	1	4	1	1	2	1	1	2	1	4	1	0	0	0	2	0	3	6	10	5	5	10	10	10	10	15	15	10	100	3
756	740	2	1	1	2	2	4	3	2	1	1	3	7.3	42.8393	4	7.46658	2	4	4	1	1	1	1	1	4	1	3	1	3	2	2	0	0	1	0	2	7	10	5	5	10	10	10	10	15	15	10	100	2
757	741	1	3	1	2	2	3	3	2	3	1	3	7	60	5	4.5	1	4	4	1	1	3	3	3	1	1	3	1	3	2	2	3	3	2	0	2	14	10	0	5	10	5	10	10	10	10	0	70	4
758	742	2	2	1	1	1	1	2	1	1	1	4	8	1	5	9	1	4	4	4	1	1	1	3	4	1	4	1	3	3	0	0	0	2	0	3	8	10	5	5	10	10	10	10	10	15	10	95	1
759	743	2	2	1	1	1	2	3	1	1	1	4	8	120	4.3	6.5	4	4	4	1	1	1	1	2	4	1	4	1	1	3	3	1	1	2	0	2	12	10	5	5	10	10	10	10	15	15	5	95	2
760	744	2	2	1	1	1	3	3	1	1	1	4	8	60	6	6	1	4	4	4	1	1	4	4	4	3	3	3	1	2	2	1	3	3	2	2	15	10	5	5	10	10	10	10	15	15	10	100	4
761	745	2	1	1	1	2	1	2	2	1	1	2	9.3	30	4.3	6.3	3	4	4	1	2	1	1	1	1	1	2	1	1	1	2	1	0	1	0	1	6	10	5	5	10	10	10	10	15	10	5	90	1
762	746	2	3	2	1	1	0	1	2	2	2	3	8	5	7	12	1	1	4	1	1	1	1	1	4	1	2	1	2	1	0	0	0	1	0	2	4	10	5	5	10	10	10	10	15	15	5	95	2
763	747	2	3	1	1	2	1	2	3	1	1	1	5	42.8393	4	7.46658	4	4	4	1	1	1	1	3	1	1	4	1	2	3	3	0	2	1	0	1	10	10	5	5	10	10	10	10	10	15	10	95	1
764	748	2	2	1	1	1	0	1	3	1	1	1	9.3	5	5	8	1	4	4	1	1	1	1	1	3	1	2	1	2	1	0	0	0	1	0	1	3	10	5	5	10	10	10	10	10	15	10	95	1
765	749	1	2	1	1	1	1	2	1	1	1	1	7	20	5	8	3	4	4	1	2	1	1	3	3	1	2	1	3	1	2	0	1	2	0	1	7	10	5	5	10	10	10	10	15	15	5	95	1
766	750	2	2	1	1	1	1	2	3	1	1	3	8	30	5	8	4	4	4	1	4	4	1	3	4	1	3	1	4	2	2	0	0	2	0	3	9	10	5	5	10	10	10	10	15	15	10	100	1
767	751	2	3	1	1	1	1	2	2	1	2	1	7	120	5	8	4	2	2	1	2	1	1	1	1	1	2	1	1	1	3	0	1	1	0	0	6	10	5	5	10	10	10	10	15	15	5	95	1
768	752	1	3	1	1	1	1	2	3	1	2	1	8.3	30	5	8.5	1	3	3	1	1	1	1	2	1	1	2	1	1	1	1	0	0	1	0	0	3	10	5	5	10	10	10	10	15	15	10	100	1
769	753	2	2	1	3	3	3	3	1	1	1	1	9	30	4.3	7	1	2	4	1	1	1	1	1	3	1	2	1	1	1	1	1	0	1	0	0	4	10	0	0	5	10	10	10	15	10	0	70	1
770	754	1	1	1	1	1	0	1	3	3	1	1	8	1	4	8	1	4	4	4	4	3	3	3	4	1	3	1	4	2	0	0	0	3	0	2	7	10	5	5	10	10	10	10	15	15	10	100	4
771	755	2	2	1	1	1	2	3	1	1	2	4	7	180	5	3	4	4	3	4	1	1	4	4	4	1	3	1	1	2	3	3	3	2	0	2	15	10	5	5	10	5	10	10	15	15	0	85	4
772	756	1	3	1	1	1	0	1	1	2	1	4	7	5	5.3	10.5	1	4	4	1	1	1	1	3	1	1	3	1	4	2	0	0	0	1	0	3	6	10	5	5	10	10	10	10	10	10	5	85	4
773	757	2	1	1	1	1	0	1	1	1	1	2	8	10	5	9	1	1	1	1	1	1	1	1	1	1	2	1	1	1	0	0	0	0	0	1	2	10	5	5	10	10	10	10	15	15	10	100	2
774	758	2	2	2	1	1	2	3	1	1	2	2	3	30	8.3	8	1	3	3	3	4	1	4	3	4	1	3	1	3	2	1	0	3	2	0	2	10	10	5	5	10	10	10	10	15	10	5	90	2
775	759	1	1	1	2	2	0	1	3	2	1	1	9	60	5	4	4	1	1	1	1	1	4	1	1	1	2	1	1	1	3	3	3	1	0	0	11	10	5	5	10	10	10	10	15	15	10	100	1
776	760	1	1	1	3	2	1	2	3	2	1	3	9	15	4	7	1	4	4	1	4	2	2	1	1	1	2	1	3	1	0	1	0	2	0	2	6	10	5	5	10	10	10	10	15	15	10	100	2
777	761	1	1	1	2	2	3	3	3	3	1	2	7.3	30	4	4.5	1	4	1	1	1	1	4	1	1	1	2	1	1	1	1	3	3	1	0	1	10	10	5	5	10	10	10	10	15	15	10	100	1
778	762	1	2	1	2	1	2	3	3	2	2	2	8	10	6	10	1	3	3	2	1	1	1	1	1	1	2	1	2	1	0	0	0	1	0	1	3	10	5	5	10	10	10	10	15	15	5	95	1
779	763	1	2	1	2	1	1	2	3	1	1	2	8	15	4.3	9.5	1	3	3	1	3	1	1	3	1	1	2	1	2	1	0	0	0	1	0	1	3	10	5	5	10	10	10	10	15	15	10	100	1
780	764	1	2	1	1	1	1	2	3	1	2	1	6.3	30	6	9	1	3	3	1	1	1	1	2	1	1	2	1	1	1	1	0	1	1	0	0	4	10	5	5	10	10	10	10	15	15	10	100	1
781	765	1	3	1	3	2	1	2	3	3	1	1	9	15	5.5	7	2	4	4	1	1	1	1	1	4	1	2	1	1	1	1	1	1	1	0	0	5	10	5	5	10	10	10	10	15	10	5	90	1
782	766	2	3	2	1	1	0	1	1	1	1	2	6	10	6	10	4	4	4	4	1	1	4	2	4	1	2	1	3	1	2	0	1	2	0	2	8	10	5	5	10	10	10	10	15	15	10	100	1
783	767	2	2	1	1	1	6	3	1	1	1	4	7.3	42.8393	4.3	8.5	4	1	4	4	4	1	1	1	4	4	2	1	4	1	3	0	0	2	0	3	9	10	5	5	10	10	10	10	15	15	10	100	4
785	768	1	3	2	2	1	2	3	1	2	1	4	6	300	6	5	4	4	4	4	1	4	1	3	1	1	4	1	1	3	3	2	3	2	0	2	15	10	0	5	10	5	5	10	10	10	5	70	4
786	769	2	3	2	1	1	2	3	1	1	1	2	7.3	60	5.3	7	4	4	3	3	1	1	1	2	3	1	3	1	2	2	3	1	2	2	0	1	11	10	5	5	10	10	10	10	15	10	5	90	1
787	770	1	3	1	2	2	1	2	3	3	1	3	7	60	5.5	9	1	4	4	1	1	1	1	3	1	1	2	1	2	1	2	0	0	1	0	2	6	10	5	5	10	10	10	10	15	15	10	100	2
788	771	2	3	1	2	1	1	2	1	1	2	2	7	30	5	9.5	2	2	2	1	1	1	1	1	2	1	2	1	2	1	1	0	0	1	0	1	4	10	5	5	10	10	10	10	15	15	5	95	1
789	772	2	1	2	1	1	2	3	1	1	2	2	8	5	4.3	7.5	1	3	4	2	4	1	3	3	1	1	1	1	1	0	0	0	0	2	0	1	3	10	5	5	10	10	10	10	15	15	10	100	3
790	773	2	1	1	1	1	0	1	1	1	1	1	7	60	4	8	4	4	4	1	1	1	1	1	1	1	3	1	3	2	3	0	0	1	0	1	7	10	5	5	10	10	10	10	15	15	10	100	1
791	774	1	2	1	3	2	1	2	3	2	2	1	8.3	120	4	5.5	3	3	2	1	1	1	1	4	1	1	3	1	1	2	3	2	2	1	0	0	10	10	5	5	10	10	10	10	15	15	10	100	2
792	775	1	1	1	3	1	0	1	3	3	1	2	7	5	4	5	1	4	4	1	4	1	1	1	3	1	1	1	1	0	0	2	3	2	0	1	8	10	5	5	10	10	10	10	15	15	5	95	1
793	776	1	1	1	1	1	0	1	3	3	1	3	9	20	6	9	3	4	4	3	4	1	1	3	1	4	2	1	3	1	2	0	0	2	0	2	7	10	5	5	10	10	10	10	15	15	10	100	1
794	777	2	2	1	1	1	1	2	3	1	1	3	8	40	4	7	3	1	3	1	1	1	1	3	1	1	2	1	1	1	2	1	0	1	0	1	6	10	5	5	10	10	10	10	15	15	10	100	2
795	778	1	1	1	2	2	1	2	3	2	1	3	7	30	4	8.5	1	4	4	1	2	1	1	1	1	1	2	1	3	1	1	0	0	1	0	2	5	10	5	5	10	10	10	10	15	15	10	100	1
796	779	1	2	1	1	1	1	2	2	1	1	1	7	120	6	9	4	4	4	1	1	4	4	2	4	1	3	1	3	2	3	0	1	2	0	1	9	10	5	5	10	10	0	10	15	15	5	85	2
797	780	2	3	2	1	1	1	2	1	1	1	3	7	60	5	9	3	4	4	4	3	1	1	1	1	1	1	1	3	0	3	0	0	2	0	2	7	10	5	5	10	10	10	10	15	15	10	100	1
798	781	2	2	1	1	1	1	2	1	2	1	2	9	30	4	7	2	1	3	1	4	1	1	3	4	1	2	1	2	1	1	1	0	2	0	1	6	10	5	5	10	10	10	10	15	15	5	95	1
799	782	1	1	1	2	1	1	2	3	2	1	1	7	10	7	10	1	3	3	1	2	1	1	1	1	1	2	1	1	1	0	0	1	1	0	0	3	10	5	5	10	10	10	10	15	15	5	95	1
800	783	2	2	2	1	1	3	3	1	1	1	3	8	150	5	3	4	4	4	4	3	1	1	2	4	1	4	1	3	3	3	3	3	2	0	2	16	10	5	5	10	10	10	10	10	15	5	90	2
801	784	1	2	2	2	1	1	2	3	2	2	1	7.3	30	5	7.5	1	3	3	1	2	1	1	1	1	1	2	1	1	1	1	0	1	1	0	0	4	10	5	5	10	10	10	10	15	15	10	100	1
802	785	1	1	1	3	1	1	2	1	3	1	1	7	60	4	7	3	4	4	1	1	1	1	1	1	1	2	1	1	1	3	1	1	1	0	0	7	10	5	5	10	10	10	10	15	15	10	100	1
803	786	2	1	1	1	3	1	2	1	1	1	3	8.3	10	5	7.46658	1	1	4	3	2	4	1	1	4	1	3	1	3	2	0	0	0	2	0	2	6	10	5	5	10	10	10	10	15	15	5	95	2
804	787	1	1	1	1	3	1	2	3	2	1	1	8	10	3	6	1	3	4	1	1	2	4	3	4	1	2	1	3	1	0	1	0	2	0	1	5	10	5	5	10	10	10	10	15	15	10	100	2
805	788	1	1	1	1	1	3	3	2	1	1	3	6	60	5	3.5	4	4	2	4	4	1	4	4	4	1	3	3	3	2	3	3	3	3	2	2	18	10	5	5	10	10	10	10	15	15	10	100	2
806	789	1	1	1	2	2	1	2	3	2	1	4	9	30	5	8	1	4	4	1	1	1	1	4	1	1	3	1	4	2	1	0	0	1	0	3	7	10	5	5	10	10	10	10	15	15	10	100	1
807	790	2	2	2	1	1	3	3	3	1	2	4	6	1	5	10	3	4	4	4	4	1	4	4	1	1	2	1	4	1	1	0	0	2	0	3	7	10	5	5	10	10	10	10	15	15	10	100	2
808	791	1	2	1	1	1	1	2	2	1	1	1	6.3	15	5	10.5	1	1	4	4	1	1	1	1	4	1	2	1	4	1	0	0	0	1	0	2	4	10	0	0	10	10	10	10	0	0	0	50	4
809	792	2	3	1	1	2	1	2	1	1	1	2	9	30	5	8	3	1	1	1	1	1	2	2	1	1	3	1	2	2	2	0	0	1	0	1	6	10	5	5	10	10	10	10	15	15	10	100	1
810	793	1	2	1	3	3	1	2	3	2	1	4	9	10	4.3	7.5	1	2	1	1	1	1	1	1	1	1	1	1	1	0	0	0	0	1	0	2	3	10	5	5	10	10	10	10	15	15	10	100	1
811	794	2	1	1	3	3	0	1	1	1	1	2	8	0	5	9	1	1	4	1	1	1	1	1	1	1	1	1	1	0	0	0	0	1	0	1	2	10	5	5	10	10	10	10	15	15	10	100	1
812	795	1	3	1	1	1	3	3	2	3	1	1	8.3	2	4.3	8	1	4	4	4	1	1	1	1	4	1	2	1	1	1	0	0	0	2	0	0	3	10	5	5	10	10	10	10	15	15	10	100	4
813	796	2	2	1	1	1	2	3	1	1	1	1	8	30	7	8	1	2	2	1	1	1	1	1	1	1	2	1	1	1	1	0	2	1	0	0	5	10	5	5	10	10	10	10	15	15	10	100	1
814	797	1	2	1	2	1	0	1	2	1	1	1	10	30	4	5.5	1	1	4	1	1	1	1	1	1	1	3	1	1	2	1	2	0	1	0	0	6	10	5	5	10	10	10	10	15	15	10	100	3
815	798	2	2	1	1	1	2	3	1	1	1	1	8	4	4	8	1	4	4	1	1	1	1	1	1	1	1	1	1	0	0	0	0	1	0	0	1	10	5	5	10	10	10	10	15	15	10	100	1
816	799	2	1	1	1	3	1	2	1	1	2	1	9.5	60	5.5	7	3	3	3	1	1	1	1	2	1	1	3	1	1	2	3	1	0	1	0	0	7	10	5	5	10	10	10	10	15	15	10	100	1
818	800	1	2	1	2	1	2	3	3	2	1	2	8	30	4	6	3	4	4	1	3	2	4	2	2	1	2	1	1	1	2	1	1	2	0	1	8	10	5	5	10	10	10	10	15	15	5	95	1
819	801	2	3	1	1	1	1	2	3	1	1	2	7	60	4	6.5	4	4	4	1	1	1	4	1	1	1	2	1	1	1	3	1	2	1	0	1	9	10	5	5	10	10	10	10	15	15	10	100	1
820	802	2	1	2	2	1	3	3	2	1	1	2	8.3	3	4.3	7.5	1	4	4	2	3	1	1	1	4	1	2	1	2	1	0	0	0	2	0	1	4	10	5	5	10	10	10	10	15	15	10	100	1
821	803	1	2	1	1	1	2	3	2	2	2	1	9	90	5	8	4	4	4	2	2	1	1	4	1	1	2	1	1	1	3	0	0	2	0	0	6	10	5	5	10	10	10	10	15	15	10	100	4
822	804	2	2	1	1	1	3	3	1	1	1	4	8	10	5	9	1	4	4	1	1	1	1	1	1	1	1	1	1	0	0	0	0	1	0	2	3	10	5	5	10	10	10	10	10	15	5	90	1
823	805	2	1	1	1	1	0	1	1	1	1	4	7	0	4	7	1	1	1	1	2	1	1	4	2	1	1	2	1	0	0	1	1	1	1	2	6	10	5	5	10	10	10	10	15	15	10	100	1
824	806	1	1	1	3	3	1	2	3	1	1	4	10	5	3.3	4	1	1	1	1	4	1	1	1	1	1	2	1	4	1	0	3	1	1	0	3	9	10	5	5	10	10	10	10	15	15	10	100	2
825	807	2	1	1	1	3	2	3	3	1	2	1	8.3	10	4	8	1	3	3	1	1	1	1	2	1	1	2	1	1	1	0	0	0	1	0	0	2	10	5	5	10	10	10	10	15	15	10	100	1
826	808	2	3	2	1	1	2	3	1	1	2	4	7	60	5	9	1	4	4	1	1	1	1	4	1	1	2	1	2	1	2	0	0	1	0	2	6	10	5	5	10	10	10	10	15	15	5	95	1
827	809	2	3	1	1	1	2	3	1	1	2	1	8	30	4	7	4	4	3	3	4	1	3	4	4	1	3	1	3	2	2	1	0	2	0	1	8	10	5	5	10	10	10	10	15	15	5	95	4
828	810	2	3	2	1	1	1	2	1	1	2	1	7	30	5	8	3	3	4	1	4	1	1	4	4	1	2	1	1	1	2	0	1	2	0	0	6	10	5	5	10	10	10	10	15	15	5	95	1
829	811	2	2	2	1	1	5	3	3	1	1	2	9.3	5	3.3	6.5	1	4	4	2	3	2	2	4	4	4	2	1	3	1	0	1	0	3	0	2	7	10	5	5	10	10	10	10	15	15	5	95	4
830	812	1	1	1	1	2	0	1	1	1	2	3	8	1	4.3	8.5	1	4	4	1	1	1	1	1	1	1	1	1	3	0	0	0	0	1	0	2	3	10	5	5	10	10	10	10	15	15	10	100	1
831	813	2	3	1	1	1	4	3	1	1	1	4	6	30	5	11	4	4	4	1	1	1	1	4	4	1	3	1	4	2	2	0	0	2	0	3	9	10	5	5	10	10	10	10	10	15	5	90	1
832	814	1	2	1	2	2	1	2	3	1	2	1	7	30	4	8.5	1	2	2	1	4	1	1	1	1	1	1	1	1	0	1	0	0	1	0	0	2	10	5	5	10	10	10	10	15	15	10	100	1
833	815	1	1	1	3	2	0	1	1	2	2	1	10.3	5	3	7.46658	1	2	2	1	2	1	1	2	1	1	1	1	2	0	0	0	0	1	0	1	2	10	5	5	10	10	10	10	15	15	10	100	1
834	816	1	2	1	1	1	1	2	1	1	2	2	8	10	5	9.5	1	2	2	1	3	1	1	1	1	1	2	1	2	1	0	0	0	1	0	1	3	10	5	5	10	10	10	10	15	15	10	100	1
835	817	1	2	1	3	1	4	3	2	3	1	4	6	10	5	10	1	4	4	4	1	4	4	1	4	1	1	1	4	0	0	0	0	2	0	3	5	10	5	5	10	10	10	10	15	15	0	90	4
836	818	1	1	1	1	3	0	1	2	2	1	1	9	30	4	7	1	4	4	1	1	1	1	1	1	1	2	1	1	1	1	1	0	1	0	0	4	10	5	5	10	10	10	10	15	15	10	100	1
837	819	2	1	2	1	1	1	2	1	1	1	1	7.3	1	5	10.5	4	4	4	1	3	1	3	3	1	1	2	1	4	1	2	0	0	2	0	2	7	10	5	5	10	10	10	10	15	15	0	90	1
838	820	1	2	1	2	1	1	2	2	2	1	1	10	5	5	7	3	3	1	1	4	1	1	1	4	1	2	1	1	1	1	1	0	1	0	0	4	10	5	5	10	10	10	10	15	15	10	100	2
839	821	2	1	1	1	1	1	2	1	1	2	2	7.3	5	6	8	1	1	3	1	3	2	2	3	2	1	1	1	1	0	0	0	2	1	0	1	4	10	5	5	10	10	10	10	15	15	10	100	1
840	822	2	1	1	1	1	1	2	1	1	1	3	10	65	4.3	4.5	4	4	3	3	1	1	1	3	3	1	2	1	3	1	3	3	2	2	0	2	13	10	5	5	10	10	10	10	15	15	10	100	2
841	823	2	2	2	1	1	1	2	2	1	1	4	9	150	5	5	4	4	4	4	4	1	1	4	4	1	3	1	1	2	3	2	3	2	0	2	14	10	5	5	10	10	10	10	15	15	5	95	4
842	824	2	1	1	2	1	1	2	1	1	1	1	9	30	5	7.5	3	4	4	1	3	1	1	1	1	1	2	1	1	1	2	0	0	1	0	0	4	10	5	5	10	10	10	10	15	15	10	100	1
843	825	1	1	1	1	1	1	2	3	2	1	2	7	10	4	8	1	1	2	1	1	1	1	1	1	2	2	1	2	1	0	0	0	1	0	1	3	10	5	5	10	10	10	10	15	15	10	100	2
844	826	1	3	1	1	1	1	2	3	2	2	1	9	5	5	8	1	4	4	1	1	1	1	1	1	1	1	1	1	0	0	0	0	1	0	0	1	10	5	5	10	10	10	10	15	15	10	100	1
845	827	2	1	1	1	1	1	2	1	1	1	3	9	120	5	6	4	4	4	1	1	1	1	4	4	1	3	1	3	2	3	1	1	2	0	2	11	10	5	5	10	10	10	10	15	15	10	100	4
846	828	1	3	1	2	1	1	2	3	2	2	2	9.3	5	4.3	6.5	1	1	2	1	4	1	1	1	1	1	1	1	1	0	0	1	0	1	0	1	3	10	5	5	10	10	10	10	15	15	10	100	1
847	829	2	1	1	1	1	1	2	1	1	2	1	10	60	5	6	3	2	2	2	1	1	1	1	1	1	2	1	1	1	3	1	0	1	0	0	6	10	0	5	10	10	10	10	15	15	5	90	1
848	830	2	2	2	2	1	2	3	1	1	1	3	7.3	12	5	4.5	4	1	4	1	1	1	1	4	4	1	2	1	3	1	2	3	3	1	0	2	12	10	5	5	10	10	10	10	15	15	0	90	1
849	831	1	2	1	3	1	2	3	2	2	1	4	7	30	5	6	3	4	4	2	4	1	1	1	1	1	2	1	3	1	2	1	3	2	0	3	12	10	0	5	10	10	5	5	10	10	5	70	4
850	832	2	2	2	1	1	1	2	1	1	1	3	9	60	6	7	3	2	3	2	4	2	2	4	3	4	3	4	2	2	3	1	1	2	3	2	14	10	5	5	10	10	10	10	15	15	10	100	3
851	833	1	3	2	2	1	0	1	1	2	1	1	7.3	240	3.3	3	4	4	1	1	1	1	1	1	1	1	2	1	1	1	3	3	3	1	0	0	11	10	5	5	10	10	10	10	15	15	10	100	1
852	834	2	2	1	2	1	1	2	1	1	2	3	8	10	6	8	3	3	4	3	1	1	3	4	4	1	2	1	3	1	1	0	1	2	0	2	7	10	5	5	10	10	10	10	15	15	10	100	1
853	835	2	2	1	1	1	2	3	1	1	1	1	6	2	5.3	10	4	4	4	1	4	1	4	4	4	1	2	1	1	1	2	0	0	2	0	0	5	10	0	5	5	10	10	10	15	15	0	80	2
854	836	1	2	1	2	1	1	2	3	3	2	2	8	10	4	8	1	1	3	1	1	1	1	1	1	1	2	1	2	1	0	0	0	1	0	1	3	10	5	5	10	10	10	10	15	15	10	100	1
855	837	1	2	2	2	1	1	2	3	3	2	1	7.3	10	4	8	1	1	4	1	4	1	1	1	1	1	1	1	2	0	0	0	0	1	0	1	2	10	5	5	10	10	10	10	15	15	10	100	1
856	838	1	1	2	1	1	3	3	1	1	1	3	8	30	4.3	8	1	4	4	3	4	1	1	4	4	1	2	1	3	1	1	0	0	2	0	2	6	10	5	5	10	10	10	10	15	15	5	95	3
857	839	1	3	2	2	1	0	1	2	2	2	1	8	120	5	7	4	4	1	1	3	1	1	1	1	1	3	1	1	2	3	1	1	1	0	0	8	10	5	5	10	10	10	10	15	15	10	100	1
858	840	1	2	1	3	2	1	2	3	2	2	1	7	30	4	8.5	1	1	2	1	1	1	1	1	1	1	1	1	1	0	1	0	0	1	0	0	2	10	5	5	10	10	10	10	15	15	10	100	1
859	841	1	2	2	1	1	0	1	1	1	1	1	6	60	5	10	4	2	4	1	1	1	1	1	1	1	2	1	3	1	3	0	0	1	0	1	6	10	5	5	10	5	5	10	15	15	5	85	3
860	842	2	2	1	1	1	1	2	1	1	2	1	9	10	4	7.46658	1	1	1	1	1	1	1	1	1	1	1	1	1	0	0	0	0	0	0	0	0	10	5	5	10	10	10	10	15	15	10	100	1
861	843	1	3	2	1	1	1	2	2	1	1	2	6	42.8393	5	7.46658	2	4	4	1	1	1	1	1	1	1	1	1	2	0	2	0	2	1	0	1	6	10	5	5	10	5	10	10	15	15	10	95	1
862	844	1	1	2	1	1	1	2	3	2	2	2	9	5	5	7.46658	1	2	3	1	4	1	1	4	1	1	1	1	2	0	0	0	0	1	0	1	2	10	5	5	10	10	10	10	15	15	10	100	3
863	845	1	1	2	1	1	1	2	2	1	1	1	8	30	2.3	6	1	1	1	1	1	1	1	1	1	1	2	1	1	1	1	1	0	0	0	0	3	10	5	5	10	10	10	10	15	10	0	85	1
864	846	1	2	2	1	1	2	3	3	3	2	4	7.3	30	6	10	1	1	1	1	2	2	1	4	2	1	3	1	2	2	1	0	0	1	0	2	6	10	5	5	10	10	10	10	15	15	10	100	1
865	847	1	3	2	1	1	1	2	2	1	1	2	7	30	5	6	1	2	2	1	1	1	1	2	1	1	2	1	2	1	1	1	3	1	0	1	8	10	0	5	10	10	10	10	5	5	5	70	2
866	848	1	1	2	1	1	1	2	3	3	2	3	9	60	4	6	1	2	2	1	1	1	1	2	1	1	2	1	1	1	2	1	0	1	0	1	6	10	5	5	10	10	10	10	15	15	10	100	1
867	849	1	1	1	3	2	0	1	1	1	2	1	9	30	4.3	7	1	1	1	1	1	1	1	4	1	1	3	1	1	2	1	1	0	1	0	0	5	10	5	5	10	10	10	10	15	15	10	100	1
868	850	1	2	2	1	1	0	1	2	2	2	1	7	30	4.3	7	1	1	1	1	1	1	1	1	2	1	1	1	1	0	1	1	1	1	0	0	4	10	5	5	10	10	10	10	15	15	10	100	1
869	851	1	2	2	1	1	1	2	1	1	1	2	7	30	5	7.46658	1	1	3	1	4	1	1	1	1	1	1	1	1	0	1	0	2	1	0	1	5	10	5	5	10	10	10	10	15	15	10	100	1
870	852	1	2	2	2	1	2	3	3	3	1	2	7	30	5	9	3	4	3	1	4	1	1	2	1	1	1	1	1	0	2	0	0	1	0	1	4	10	5	5	10	10	10	10	5	10	0	75	2
871	853	1	3	2	1	1	1	2	1	1	1	2	6.3	270	4.3	6	4	4	4	1	1	1	1	1	2	1	2	1	2	1	3	1	3	1	0	1	10	10	5	5	10	10	10	10	15	10	0	85	2
872	854	1	2	2	2	1	3	3	2	2	1	1	9	42.8393	10	7.46658	1	1	3	1	2	1	1	2	1	1	2	1	1	1	1	0	3	1	0	0	6	10	5	5	10	10	10	10	15	15	10	100	1
873	855	1	2	1	3	3	2	3	2	3	1	1	8	5	4.3	7.46658	1	1	1	1	1	1	1	1	1	1	1	1	1	0	0	0	0	0	0	0	0	10	5	5	10	10	10	10	15	15	10	100	1
874	856	1	1	2	1	1	2	3	1	2	2	3	8	60	4	7	4	4	4	1	1	1	1	1	1	4	2	1	3	1	3	1	0	1	0	2	8	10	5	5	10	10	10	10	15	15	10	100	1
875	857	1	1	2	2	1	1	2	1	1	2	1	9	5	5	8	1	1	1	1	1	1	1	2	2	1	1	1	1	0	0	0	0	1	0	0	1	10	5	5	10	10	10	10	15	15	10	100	1
876	858	2	1	1	1	1	1	2	2	1	1	1	7.3	10	5	9.5	1	4	4	1	1	1	1	1	1	1	1	1	1	0	0	0	0	1	0	0	1	10	5	5	10	10	10	10	10	15	10	95	1
877	859	2	3	1	1	1	2	3	1	1	1	1	8.3	90	4.3	6.5	4	4	4	1	3	1	1	3	3	1	3	1	2	2	3	1	1	2	0	1	10	10	5	5	10	10	10	10	15	15	5	95	2
878	860	1	3	1	1	1	2	3	2	2	2	1	7.3	30	4	8	4	4	4	1	4	1	1	4	4	1	3	1	1	2	2	0	0	2	0	0	6	10	5	5	10	10	10	10	15	15	10	100	1
879	861	2	2	2	1	1	1	2	3	1	1	2	9	120	5	6	4	4	4	1	2	1	1	4	4	1	3	1	2	2	3	1	1	2	0	1	10	10	5	5	10	10	10	10	15	15	10	100	1
880	862	1	1	1	3	1	2	3	1	2	2	4	8	60	5	7	4	2	2	1	4	1	1	2	4	1	2	1	4	1	3	1	1	1	0	3	10	10	5	5	10	10	10	10	15	15	10	100	2
881	863	2	1	1	1	1	1	2	2	1	1	3	9.3	60	5	6.5	4	3	3	1	4	1	1	1	1	1	3	1	3	2	3	1	1	1	0	2	10	10	5	5	10	10	10	10	15	15	10	100	1
882	864	2	2	1	1	1	1	2	1	1	2	1	8	60	5	8	4	4	4	1	4	1	1	3	4	1	3	1	1	2	3	0	0	2	0	0	7	10	5	5	10	10	10	10	0	10	0	70	3
883	865	2	1	1	1	1	2	3	1	1	1	2	8	60	7	10	4	3	4	1	4	1	1	2	1	1	2	1	3	1	3	0	0	1	0	2	7	10	5	5	10	10	10	10	15	15	10	100	1
884	866	1	2	1	1	1	0	1	3	2	1	3	8	5	4.3	8	1	1	1	1	1	2	4	3	1	1	1	1	1	0	0	0	0	1	0	1	2	10	5	5	10	10	10	10	15	15	10	100	2
885	867	2	2	2	1	1	2	3	3	2	1	3	9.3	10	5	7.5	1	4	4	1	4	1	1	2	4	1	2	1	3	1	0	0	0	2	0	2	5	10	5	5	10	10	10	10	15	15	10	100	3
886	868	2	2	1	2	1	0	1	3	1	2	3	8	60	5	7	2	4	4	1	1	1	1	4	4	1	2	1	3	1	2	1	1	2	0	2	9	10	5	5	10	10	10	10	15	15	10	100	1
887	869	2	1	1	1	1	0	1	3	1	1	2	8	10	4	8	1	1	1	1	1	1	1	1	1	1	2	1	2	1	0	0	0	0	0	1	2	10	5	5	10	10	10	10	15	15	10	100	1
888	870	1	1	1	1	2	0	1	3	2	2	1	9	1	4	7	1	3	3	1	3	1	1	1	4	1	2	1	3	1	0	1	0	1	0	1	4	10	5	5	10	10	10	10	15	15	10	100	1
889	871	2	1	1	1	2	0	1	2	1	1	1	7	42.8393	3	7.46658	1	1	1	1	1	1	2	1	1	1	1	1	1	0	1	0	0	1	0	0	2	10	5	5	10	10	10	10	15	15	10	100	1
890	872	2	2	1	1	1	0	1	1	2	1	2	9	0	5	8	1	1	4	1	1	1	1	1	1	1	2	1	1	1	0	0	0	1	0	1	3	10	5	5	10	10	10	10	15	15	5	95	2
891	873	1	3	2	1	1	2	3	2	3	1	1	8	30	5	7.46658	1	1	1	1	1	1	1	1	1	1	1	1	1	0	1	0	1	0	0	0	2	10	5	5	10	10	10	10	15	15	5	95	1
892	874	2	1	1	1	1	1	2	1	1	1	1	8	60	5	8	4	4	4	1	3	1	1	1	1	1	2	1	1	1	3	0	0	1	0	0	5	10	5	5	10	10	10	10	15	15	10	100	1
893	875	2	2	1	1	1	3	3	1	1	1	2	7.3	60	5	8	1	4	4	1	2	1	1	4	4	1	2	1	2	1	2	0	1	2	0	1	7	10	5	5	10	10	10	10	15	15	5	95	2
894	876	1	3	1	2	1	2	3	2	1	1	1	7	240	6	7	4	4	4	2	2	2	1	4	1	1	2	1	3	1	3	1	3	2	0	1	11	10	5	5	10	10	10	10	15	15	0	90	4
895	877	2	1	1	1	2	0	1	3	1	1	2	8	30	5	9	4	1	1	1	4	1	1	3	1	1	2	1	1	1	2	0	0	1	0	1	5	10	5	5	10	10	10	10	15	15	10	100	2
896	878	1	2	1	3	1	1	2	1	2	1	1	8.3	10	5.15	8.5	1	4	3	3	1	1	1	1	3	4	2	1	1	1	0	0	0	2	0	0	3	10	5	5	10	10	10	10	15	15	10	100	1
897	879	2	3	2	1	1	2	3	3	1	1	1	7	60	5	9	4	4	4	1	1	1	1	3	4	1	1	1	1	0	3	0	0	2	0	0	5	10	5	5	10	10	10	10	15	15	0	90	1
898	880	2	3	2	2	1	3	3	1	1	1	4	9	60	6	8	2	4	4	1	2	1	1	3	4	1	3	1	4	2	2	0	0	2	0	3	9	10	5	5	10	10	10	10	0	15	0	75	2
899	881	2	3	1	1	1	1	2	2	3	2	1	8.3	120	6	9.5	4	4	4	1	3	2	1	4	1	1	2	1	1	1	3	0	0	2	0	0	6	10	0	0	5	10	10	10	0	15	0	60	4
900	882	2	2	2	1	1	1	2	1	1	1	4	7.3	60	5.3	9.5	4	3	3	3	2	1	1	3	1	1	2	1	4	1	3	0	0	1	0	3	8	10	5	5	10	10	10	10	15	15	10	100	1
901	883	1	3	1	1	1	0	1	2	2	2	1	6	5	4	10	1	1	1	1	1	1	1	1	1	1	1	1	1	0	0	0	0	0	0	0	0	10	5	5	10	10	10	10	15	15	10	100	1
902	884	2	1	1	2	1	0	1	3	1	2	1	8	1	3.3	8.5	1	1	1	1	1	1	1	1	1	1	1	1	1	0	0	0	0	0	0	0	0	10	5	5	10	10	10	10	15	15	10	100	1
903	885	2	1	1	1	1	1	2	1	1	1	1	9	1	4	7	3	4	4	4	1	1	1	4	4	1	2	1	3	1	1	1	0	2	0	1	6	10	5	5	10	10	10	10	15	15	5	95	4
904	886	1	2	2	3	2	1	2	1	1	2	1	7	5	5	5	1	4	4	1	1	1	1	1	1	1	1	1	1	0	0	2	3	1	0	0	6	10	5	5	10	10	10	10	15	15	5	95	1
905	887	2	1	1	1	1	3	3	1	2	1	1	7.3	60	5.3	3.5	3	3	3	3	4	1	1	1	4	1	2	1	1	1	3	3	3	2	0	0	12	10	5	5	10	10	10	10	15	15	10	100	1
906	888	1	2	1	2	1	3	3	2	3	2	2	9	10	5.3	9	3	3	4	4	1	3	1	1	1	1	2	1	2	1	1	0	0	2	0	1	5	10	5	5	10	10	10	10	15	15	10	100	2
907	889	2	1	2	1	1	2	3	1	1	2	2	6	30	5	8	1	4	4	4	4	1	1	4	4	1	2	1	2	1	1	0	2	2	0	1	7	10	5	5	10	10	10	10	15	15	10	100	2
909	890	1	2	1	1	1	1	2	3	3	1	2	8	60	5	8	1	3	2	1	2	1	1	1	1	2	3	1	3	2	2	0	0	1	0	2	7	10	5	5	10	10	10	10	15	15	10	100	1
910	891	2	2	1	2	2	2	3	1	1	2	4	9	120	5	6	4	4	3	4	4	1	1	4	4	1	3	1	4	2	3	1	1	2	0	3	12	10	5	5	10	10	10	10	15	15	5	95	3
911	892	1	3	2	3	1	0	1	3	2	1	1	8	20	5	9	1	4	4	1	4	1	1	4	1	1	2	1	1	1	1	0	0	2	0	0	4	10	5	5	10	10	10	10	15	15	10	100	1
912	893	2	1	1	1	2	0	1	1	1	1	1	7	30	3.3	5	4	4	4	1	4	1	1	1	1	1	2	1	2	1	2	2	3	1	0	1	10	10	5	5	10	5	10	10	15	15	10	95	1
913	894	2	2	1	1	3	2	3	2	1	1	1	9.3	30	4.3	6.5	1	1	4	3	4	1	1	3	1	1	2	1	4	1	1	1	0	2	0	2	7	10	5	5	10	10	10	10	15	15	10	100	1
914	895	2	3	2	1	1	2	3	3	2	2	1	7.3	60	5	6	4	1	4	1	1	1	1	4	1	1	1	1	1	0	3	1	3	1	0	0	8	10	5	5	10	10	10	10	15	15	5	95	1
915	896	1	3	1	3	3	1	2	3	1	1	1	8	120	5	7	4	4	4	1	1	1	1	1	1	1	2	1	2	1	3	1	1	1	0	1	8	10	5	5	10	10	10	10	15	15	10	100	1
916	897	1	3	2	2	1	1	2	3	1	1	1	7.3	10	6	9	2	3	4	1	1	1	2	1	1	1	2	1	1	1	1	0	1	1	0	0	4	10	5	5	10	10	10	10	15	15	10	100	1
917	898	1	1	1	2	1	1	2	3	1	1	3	8	30	5.3	8	2	4	4	2	4	1	1	1	1	1	2	1	2	1	1	0	0	2	0	2	6	10	5	5	10	10	10	10	15	15	10	100	2
918	899	1	2	1	1	1	3	3	3	3	1	1	8	10	6	9	1	4	4	1	2	1	1	1	1	1	1	1	1	0	0	0	0	1	0	0	1	10	5	5	10	10	10	10	15	15	10	100	1
919	900	2	2	1	2	1	3	3	1	1	1	4	9	10	6	9	3	4	4	4	3	3	3	4	4	1	3	1	4	2	1	0	0	3	0	3	9	0	0	0	0	10	10	0	0	0	0	20	1
920	901	2	1	1	1	2	2	3	1	1	1	1	8	5	4	8	1	4	4	1	1	1	1	3	1	1	1	1	1	0	0	0	0	1	0	0	1	10	5	5	10	10	10	10	15	15	10	100	1
921	902	2	3	1	1	1	1	2	1	1	2	3	8	60	5	9	3	4	4	1	1	1	1	4	4	1	2	1	4	1	3	0	0	2	0	3	9	10	5	5	10	10	10	10	15	15	5	95	3
922	903	2	2	1	1	1	2	3	1	1	1	2	8	5	6	10	1	4	4	1	1	1	1	1	1	1	2	1	2	1	0	0	0	1	0	1	3	10	5	5	10	10	10	10	5	15	0	80	1
924	904	1	3	1	2	1	0	1	3	2	1	1	6	5	3	7.46658	1	1	1	1	1	1	1	1	1	1	1	1	1	0	0	0	1	0	0	0	1	10	5	5	10	10	10	10	5	15	5	85	1
925	905	2	2	1	3	1	2	3	1	1	1	3	9.3	120	5	8.5	4	4	4	1	4	3	3	4	1	1	4	1	4	3	3	0	0	2	0	3	11	10	5	5	10	10	10	10	15	15	5	95	1
926	906	2	2	1	1	2	1	2	3	1	2	1	8.3	120	7.3	9	1	3	2	3	3	1	1	3	1	1	2	1	2	1	2	0	1	1	0	1	6	10	5	5	10	10	10	10	15	15	10	100	3
927	907	2	1	1	1	1	2	3	1	1	2	1	9.3	30	5	7	2	4	3	1	1	1	2	2	1	1	2	1	1	1	1	1	0	1	0	0	4	10	5	5	10	10	10	10	15	15	10	100	2
928	908	1	2	1	2	1	0	1	3	2	1	1	10	60	5	4	1	4	4	1	1	1	1	1	1	1	1	1	1	0	2	3	3	1	0	0	9	10	5	5	10	10	10	10	15	15	10	100	1
929	909	1	1	1	1	1	1	2	1	1	1	3	9	5	6	8	1	1	1	1	1	4	4	2	4	1	2	4	1	1	0	0	0	2	3	1	7	10	5	5	10	10	10	10	15	15	10	100	1
930	910	1	2	1	2	1	1	2	2	3	2	1	8	5	5	9	1	4	4	1	1	1	1	1	1	1	1	1	1	0	0	0	0	1	0	0	1	10	5	5	10	10	10	10	5	15	5	85	1
931	911	1	2	1	2	1	2	3	2	2	1	2	7	10	6	11	1	4	4	1	4	1	1	2	4	1	1	1	1	0	0	0	0	2	0	1	3	10	0	5	10	10	10	5	5	5	0	60	2
932	912	2	2	2	1	1	2	3	1	1	1	4	6.3	2	3.3	9	1	4	4	1	3	1	1	4	1	1	1	1	4	0	0	0	0	2	0	3	5	10	5	5	10	10	10	10	15	15	10	100	4
933	913	2	2	1	1	1	1	2	3	1	1	1	8	5	4	8	1	1	1	1	1	1	1	2	1	1	1	1	1	0	0	0	0	1	0	0	1	10	5	5	10	10	10	10	15	15	10	100	1
934	914	2	2	2	2	1	1	2	3	3	1	4	8.49681	42.8393	4.97536	7.46658	4	4	4	4	1	1	1	1	4	1	4	1	4	3	3	0	0	2	0	3	11	10	0	5	5	10	10	5	5	5	0	55	3
935	915	2	2	2	1	1	2	3	1	1	1	1	9	10	5	7	2	3	3	1	3	1	1	1	3	1	2	1	1	1	1	1	0	1	0	0	4	10	5	5	10	10	10	10	15	15	5	95	1
936	916	1	2	2	3	1	0	1	3	1	2	2	8	60	4	7	2	3	1	1	1	1	1	2	1	1	2	1	3	1	2	1	0	1	0	2	7	10	5	5	10	10	10	10	15	15	10	100	2
937	917	1	1	1	3	3	0	1	3	2	1	1	8	90	6.3	7.46658	4	3	4	1	4	1	1	4	1	1	2	1	3	1	3	0	2	2	0	1	9	10	5	5	10	10	10	10	15	15	10	100	1
938	918	2	2	1	2	1	1	2	1	1	2	3	10	40	7	8	1	4	4	1	3	1	1	4	1	1	4	4	1	3	1	0	0	2	3	1	10	10	5	5	10	10	10	10	15	15	10	100	1
939	919	2	1	1	1	1	1	2	1	1	2	1	9	60	4	6	1	3	1	1	1	1	1	2	1	1	2	1	1	1	2	1	0	1	0	0	5	10	5	5	10	10	10	10	15	15	10	100	1
940	920	1	2	2	3	1	1	2	3	1	2	1	8.3	5	5	8.5	1	1	4	1	1	1	1	1	1	1	1	1	4	0	0	0	0	1	0	2	3	10	5	5	10	10	10	10	15	15	10	100	2
941	921	2	1	1	1	1	2	3	1	1	1	1	7	120	5.3	8	4	4	4	1	4	1	1	3	4	1	2	1	3	1	3	0	1	2	0	1	8	10	5	5	10	10	10	10	15	15	10	100	1
942	922	2	2	1	1	1	2	3	1	1	2	1	9	5	4	7	1	4	4	1	1	1	3	1	1	1	1	1	1	0	0	1	0	1	0	0	2	10	5	5	10	10	10	10	10	15	5	90	2
943	923	2	2	1	1	3	1	2	2	1	1	2	8	30	3	7	3	3	1	1	4	1	1	3	3	1	2	1	3	1	2	1	0	1	0	2	7	10	5	5	10	10	10	10	15	15	10	100	2
944	924	1	2	1	3	2	2	3	3	1	2	1	9	0	4	8	1	1	2	1	1	1	1	3	1	1	1	1	3	0	0	0	0	1	0	1	2	10	5	5	10	10	10	10	15	15	10	100	1
945	925	1	2	1	1	1	0	1	1	3	1	1	6.3	210	5	7	4	4	4	1	1	1	1	1	1	1	2	1	1	1	3	1	2	1	0	0	8	10	5	5	10	10	10	10	15	15	10	100	1
946	926	1	2	1	3	1	2	3	1	3	1	1	8.3	5	7.3	11	1	3	4	1	1	1	1	1	1	1	1	1	1	0	0	0	0	1	0	0	1	10	5	5	10	10	10	10	5	5	0	70	4
947	927	2	2	1	1	1	3	3	1	1	1	1	9.3	5	5.3	8	1	4	4	1	1	1	1	1	1	1	2	1	1	1	0	0	0	1	0	0	2	10	5	5	10	10	10	10	15	15	10	100	1
948	928	2	2	1	1	1	1	2	2	1	1	4	8.3	60	5.3	8	4	4	4	1	3	3	3	3	1	1	2	1	1	1	3	0	0	2	0	2	8	10	5	5	10	10	10	10	15	15	5	95	4
949	929	1	2	1	2	1	1	2	3	2	1	1	8.3	10	5.3	7.5	1	4	3	4	4	1	1	1	1	1	2	1	1	1	0	0	1	2	0	0	4	10	5	5	10	10	10	10	15	15	10	100	1
950	930	1	3	2	1	1	0	1	2	1	1	1	8	15	5	6	1	4	4	1	4	1	4	4	2	1	2	1	2	1	0	1	2	2	0	1	7	10	5	5	10	10	10	10	15	15	5	95	1
951	931	2	1	2	1	1	2	3	2	1	1	4	8	15	5	6	1	4	4	3	4	1	1	2	1	1	2	1	2	1	0	1	2	2	0	2	8	10	5	5	10	10	10	10	15	15	10	100	3
952	932	1	2	2	3	2	0	1	1	1	1	2	7.3	60	3.3	7	4	4	3	1	1	1	1	1	1	1	3	1	3	2	3	1	0	1	0	2	9	10	5	5	10	10	10	10	15	15	10	100	1
953	933	2	3	2	1	1	3	3	1	1	2	1	8	10	5	9	3	4	4	1	1	1	1	1	1	1	3	1	1	2	1	0	0	1	0	0	4	10	5	5	10	10	10	10	15	15	10	100	1
954	934	2	1	1	1	2	3	3	3	1	1	4	7	30	6	11	1	4	4	1	1	2	2	2	1	1	3	1	4	2	1	0	0	1	0	3	7	10	5	5	5	10	10	10	15	15	5	90	4
955	935	1	2	1	1	1	2	3	3	2	1	1	8	5	6	8	1	4	4	1	3	1	1	1	1	1	2	1	3	1	0	0	1	1	0	1	4	10	5	5	10	10	10	10	15	15	0	90	1
956	936	1	3	1	1	1	1	2	2	2	2	2	8	60	5	8	4	1	4	1	4	2	2	4	1	1	2	1	2	1	3	0	0	2	0	1	7	10	5	5	10	10	10	10	15	15	10	100	1
957	937	2	3	1	1	1	1	2	2	2	1	2	7	60	5	9	4	1	4	1	1	1	3	4	1	1	2	1	1	1	3	0	0	1	0	1	6	10	5	5	10	10	10	10	15	15	5	95	2
958	938	2	2	1	1	1	2	3	1	1	1	3	8	60	6	9	3	4	4	3	3	1	1	3	4	1	2	1	2	1	3	0	0	2	0	2	8	10	5	5	10	10	10	10	15	15	5	95	2
959	939	1	3	1	2	1	1	2	3	3	1	3	7	60	5	8	4	4	4	1	4	2	3	4	4	1	3	1	1	2	3	0	1	2	0	1	9	10	5	5	10	10	10	10	15	15	10	100	1
960	940	1	2	1	2	1	2	3	3	2	1	2	9	30	4	5	2	4	4	1	1	1	2	2	2	1	1	1	2	0	1	2	2	1	0	1	7	10	5	5	10	10	10	10	15	15	0	90	1
961	941	2	3	1	1	1	1	2	2	3	1	1	6	180	4	5	4	4	4	1	4	1	1	3	1	1	3	1	1	2	3	2	3	2	0	0	12	10	5	5	10	10	10	10	15	15	5	95	1
962	942	1	2	1	3	1	1	2	3	1	1	1	8.3	30	5.3	9	1	3	3	1	1	1	1	2	4	1	1	1	1	0	1	0	0	1	0	0	2	10	5	5	10	10	10	10	15	10	5	90	2
963	943	2	2	1	2	1	2	3	1	1	1	3	7	5	5	10	1	1	4	1	4	3	1	3	1	1	2	1	4	1	0	0	0	2	0	3	6	10	5	5	10	10	10	10	15	15	5	95	2
964	944	2	3	2	1	1	2	3	1	1	1	1	26	10	6	11	1	3	3	1	1	1	1	1	1	1	1	1	1	0	0	0	3	1	0	0	4	10	5	5	10	10	10	10	15	15	5	95	1
965	945	1	2	1	2	1	0	1	3	2	1	1	9	20	4.3	7	2	3	2	1	1	1	1	1	1	1	2	1	1	1	1	1	0	1	0	0	4	10	5	5	10	10	10	10	15	15	10	100	1
966	946	2	2	1	1	1	2	3	1	1	2	1	8	5	4.3	8	1	4	1	1	1	1	1	2	4	1	1	1	1	0	0	0	0	1	0	0	1	10	5	5	10	10	10	10	15	15	0	90	1
967	947	1	1	1	2	1	1	2	2	1	1	4	8	60	5	8	4	4	4	1	3	1	1	1	1	1	3	1	3	2	3	0	0	1	0	3	9	10	5	5	10	10	10	10	15	15	0	90	3
968	948	2	2	1	1	1	1	2	1	1	1	1	9	30	4.3	7	2	4	4	1	3	1	1	2	1	1	2	1	2	1	1	1	0	1	0	1	5	10	5	5	10	10	10	10	15	15	0	90	1
969	949	1	1	1	3	2	1	2	3	1	2	3	8	10	5	6	1	2	3	1	3	1	1	1	1	1	1	1	2	0	0	1	2	1	0	2	6	10	5	5	10	10	10	10	15	15	10	100	2
970	950	1	1	1	1	2	0	1	2	1	1	2	6	7	5	7.46658	1	1	1	1	1	1	1	1	1	1	1	1	3	0	0	0	2	0	0	2	4	10	5	5	10	10	10	10	15	15	10	100	1
971	951	2	2	2	1	1	2	3	3	1	1	2	8	60	4	6	4	4	4	1	4	4	4	4	1	1	2	1	2	1	3	1	1	2	0	1	9	10	5	5	10	10	10	10	15	15	10	100	2
972	952	2	1	1	1	2	1	2	3	1	1	1	8	10	4	7	1	1	1	1	1	1	1	1	4	1	3	1	2	2	0	1	0	1	0	1	5	10	5	5	10	10	10	10	15	15	10	100	1
973	953	1	1	1	1	1	1	2	2	2	1	1	9	10	5	8	1	4	4	1	1	1	1	1	1	1	2	1	1	1	0	0	0	1	0	0	2	10	5	5	10	10	10	10	15	15	5	95	1
974	954	1	3	1	1	1	2	3	3	2	1	3	8	10	4.3	8	1	3	3	1	4	1	1	1	1	1	3	1	1	2	0	0	0	1	0	1	4	10	5	5	10	10	10	10	15	15	10	100	2
975	955	2	2	1	1	1	2	3	1	1	1	3	8	120	4.3	6	4	4	4	4	4	4	1	1	4	1	2	1	3	1	3	1	2	2	0	2	11	10	5	5	10	10	10	10	15	15	5	95	2
976	956	2	2	1	1	1	3	3	1	1	2	4	7	60	8	9	4	4	4	3	1	1	4	4	4	1	1	1	4	0	3	0	2	2	0	3	10	10	5	5	10	10	10	10	15	15	10	100	4
977	957	2	3	2	1	1	1	2	1	1	1	4	6	120	8	8	4	4	4	4	1	1	1	4	1	1	4	1	4	3	3	0	3	2	0	3	14	10	5	5	10	10	10	10	15	15	5	95	2
978	958	2	2	1	1	1	3	3	1	1	2	1	6	60	5	8	4	4	4	1	1	1	1	4	2	1	1	1	1	0	3	0	2	2	0	0	7	10	5	5	10	10	10	10	15	15	10	100	1
979	959	1	2	1	1	1	1	2	1	2	1	1	8	30	5	8	4	1	1	1	4	1	1	4	1	1	2	1	1	1	2	0	0	1	0	0	4	10	5	5	10	10	10	10	15	15	10	100	1
980	960	1	2	2	2	1	1	2	1	3	1	3	10.3	60	3	5	4	4	4	1	4	1	2	4	4	1	4	1	3	3	3	2	0	2	0	2	12	10	5	5	10	10	10	10	15	15	10	100	2
981	961	2	1	1	2	1	1	2	3	1	2	1	10	10	5	7	3	4	4	4	4	1	1	1	1	1	2	1	1	1	1	1	0	2	0	0	5	10	5	5	10	10	10	10	15	15	10	100	2
983	962	2	3	1	1	1	3	3	2	1	2	3	8.45	22	0.3	3.5	1	4	4	1	2	1	1	4	4	1	3	1	3	2	1	3	0	2	0	2	10	10	5	5	10	5	10	10	15	15	10	95	2
984	963	1	2	1	2	1	1	2	3	2	2	1	9	30	4.3	8	2	4	4	1	4	1	1	1	1	1	1	1	1	0	1	0	0	1	0	0	2	10	5	5	10	10	10	10	15	15	10	100	1
985	964	2	2	1	2	1	1	2	1	1	1	1	9	30	4.3	8	3	4	4	1	3	1	1	3	1	1	2	1	1	1	2	0	0	2	0	0	5	10	5	5	10	10	10	10	15	15	10	100	1
986	965	1	1	1	2	1	2	3	1	3	1	3	7	5	5	8	4	4	3	1	4	1	1	2	1	1	2	1	3	1	2	0	1	1	0	2	7	10	5	5	10	10	10	10	15	15	10	100	2
987	966	2	2	1	1	1	4	3	1	1	1	2	7	20	6	8	2	4	4	1	1	1	1	2	1	1	3	1	2	2	1	0	2	1	0	1	7	10	5	5	5	10	10	5	10	10	0	70	1
988	967	1	3	1	1	1	0	1	3	1	1	1	7	120	9	9	4	4	4	1	1	4	1	1	1	1	3	1	1	2	3	0	3	1	0	0	9	10	5	5	10	10	10	10	15	15	10	100	1
989	968	1	2	1	2	1	2	3	3	2	2	1	6	60	5	8	4	4	4	1	4	1	1	1	1	1	1	1	1	0	3	0	2	1	0	0	6	10	5	5	10	10	10	10	15	15	10	100	1
990	969	1	2	1	2	1	0	1	1	2	1	2	7	20	6	8	2	4	1	1	4	1	1	2	1	1	1	1	2	0	1	0	2	1	0	1	5	10	5	5	10	10	10	10	15	15	5	95	1
991	970	2	3	2	1	1	0	1	1	2	1	2	6	30	7	8	1	4	4	1	1	1	1	1	1	1	1	1	1	0	1	0	3	1	0	1	6	10	5	5	10	10	10	10	15	15	0	90	1
992	971	2	3	1	1	2	1	2	3	1	1	1	8	20	4	4	1	4	4	1	4	1	1	2	1	1	1	1	1	0	1	3	3	2	0	0	9	10	5	5	10	10	10	10	15	15	10	100	1
993	972	2	2	1	1	2	2	3	2	1	1	3	8	42.8393	4	6	3	3	3	3	4	1	4	4	4	1	2	1	3	1	2	1	1	2	0	2	9	10	5	5	10	10	10	10	15	15	5	95	2
994	973	1	2	1	1	1	1	2	3	2	1	2	10	42.8393	5	7	1	1	1	1	1	1	1	1	1	1	1	1	2	0	1	1	0	0	0	1	3	10	5	5	10	10	10	10	15	15	10	100	1
995	974	2	2	2	1	1	1	2	2	1	1	4	7	300	5.3	5.5	4	4	4	4	1	4	4	4	4	1	3	1	4	2	3	2	3	3	0	3	16	5	5	5	10	10	10	10	15	10	5	85	2
996	975	2	1	1	1	1	0	1	2	1	1	1	12	60	6	6	4	3	3	1	1	4	4	4	4	1	3	1	3	2	3	1	0	2	0	1	9	10	5	5	10	10	10	10	15	15	10	100	4
997	976	1	3	2	2	1	2	3	2	1	1	2	6.3	30	6	11	3	4	4	1	1	1	1	1	1	1	2	1	1	1	2	0	0	1	0	1	5	10	0	5	5	10	10	5	10	10	0	65	1
998	977	2	1	2	1	1	3	3	1	1	2	4	9	60	4	6	4	4	4	1	4	1	1	4	4	1	4	1	1	3	3	1	0	2	0	2	11	10	5	5	10	10	10	10	15	15	10	100	2
999	978	2	1	2	1	1	1	2	1	1	1	3	10	0	5	7	1	4	4	1	4	1	1	4	4	1	4	1	2	3	0	1	0	2	0	2	8	10	5	5	10	10	10	10	15	15	5	95	1
1000	979	1	3	1	2	1	1	2	3	3	2	1	7.3	5	4.3	9	1	1	1	1	1	1	1	2	1	1	1	1	1	0	0	0	0	1	0	0	1	10	5	5	10	10	10	10	5	15	5	85	2
1001	980	1	2	2	2	1	1	2	3	1	1	2	5.3	60	7	10	4	4	3	1	1	4	1	1	1	1	3	1	2	2	3	0	2	1	0	1	9	10	5	5	10	10	10	10	15	15	5	95	1
1002	981	2	3	2	1	1	2	3	1	1	2	1	9.3	70	5.3	8	4	4	3	1	1	1	1	3	1	1	2	4	1	1	3	0	0	1	3	0	8	10	5	5	10	10	10	10	15	15	5	95	1
1003	982	2	2	1	1	2	0	1	1	1	2	1	10	10	5.2	7	1	1	3	1	1	1	1	1	1	1	1	1	1	0	0	1	0	1	0	0	2	10	5	5	10	10	10	10	15	15	10	100	1
1004	983	1	2	1	2	1	2	3	3	1	1	1	8	5	3.3	8.5	1	1	1	1	1	1	1	1	1	1	1	1	1	0	0	0	0	0	0	0	0	10	0	5	0	10	10	10	5	5	0	55	2
1005	984	1	1	1	1	1	0	1	1	1	1	1	8	10	4	8	1	1	3	2	4	1	1	1	4	1	2	1	2	1	0	0	0	1	0	1	3	10	5	5	10	10	10	10	15	15	5	95	2
1006	985	2	2	1	1	1	1	2	3	1	1	1	8	5	4	8	1	1	1	1	1	1	1	4	1	1	2	1	1	1	0	0	0	1	0	0	2	10	5	5	10	10	10	10	15	15	10	100	1
1007	986	1	3	1	2	1	0	1	3	2	1	1	6	1	5	11	1	4	4	1	4	1	1	1	1	1	1	1	1	0	0	0	0	1	0	0	1	10	5	5	10	10	10	10	15	15	10	100	1
1008	987	1	2	1	1	1	0	1	3	1	1	2	8	60	5	8	1	1	3	1	4	1	1	3	1	1	1	1	2	0	2	0	0	1	0	1	4	10	5	5	10	10	10	10	15	15	10	100	2
1009	988	1	2	1	2	1	0	1	1	2	1	2	10	120	6	6	4	4	4	3	1	1	1	1	1	1	2	1	2	1	3	1	1	1	0	1	8	10	5	5	10	10	10	10	15	15	5	95	1
1010	989	1	3	1	2	1	2	3	2	1	1	1	9	30	6	6	4	4	4	1	4	1	1	4	2	1	2	1	1	1	2	1	2	2	0	0	8	10	5	5	10	10	10	10	15	15	10	100	1
1011	990	2	3	1	2	1	1	2	1	1	2	3	9.3	42.8393	5.3	8	1	2	4	1	4	1	1	1	3	1	2	1	2	1	1	0	0	1	0	2	5	10	5	5	10	10	10	10	15	15	5	95	1
1012	991	2	2	2	2	1	3	3	1	1	1	1	10	5	5	7	2	1	1	4	4	1	1	4	4	1	2	1	4	1	1	1	0	2	0	2	7	10	5	5	10	10	10	10	15	15	0	90	4
1013	992	2	2	1	1	1	1	2	1	1	2	2	9	60	4	4	4	4	4	1	1	3	1	4	1	3	4	1	4	3	3	3	3	2	0	2	16	10	5	5	10	10	10	10	15	15	5	95	1
1014	993	1	3	1	1	1	1	2	2	2	1	1	6.3	60	6.3	11	4	1	4	1	1	3	3	1	2	1	1	1	4	0	3	0	0	1	0	2	6	10	5	5	10	10	10	10	15	15	5	95	1
1015	994	2	3	1	1	1	2	3	1	1	1	1	7	5	6.3	11.5	1	4	4	1	4	1	1	4	1	1	1	1	1	0	0	0	0	2	0	0	2	10	5	5	10	10	10	10	15	15	5	95	1
1016	995	1	2	1	3	1	2	3	2	3	1	1	8	15	5	8.8	1	1	1	1	2	1	1	3	1	1	2	1	1	1	0	0	0	1	0	0	2	10	5	5	10	10	10	10	15	15	10	100	1
1017	996	2	2	1	1	1	1	2	1	2	2	1	7	5	6	8	2	4	4	1	4	1	1	4	1	1	2	1	1	1	1	0	2	2	0	0	6	10	5	5	10	10	10	10	15	15	10	100	1
1018	997	2	2	1	1	1	3	3	1	1	2	1	10	120	5	5	4	4	4	1	1	1	1	1	1	1	1	1	1	0	3	2	2	1	0	0	8	10	5	5	10	10	10	10	15	15	5	95	2
1019	998	1	3	1	3	2	1	2	3	3	2	1	9	40	6	8	4	4	4	1	1	1	1	2	1	1	1	1	2	0	3	0	0	1	0	1	5	10	5	5	10	10	10	10	15	15	5	95	1
1020	999	2	1	2	1	1	0	1	1	1	1	1	10	30	5	7	2	4	4	1	4	1	1	2	1	1	1	1	1	0	1	1	0	2	0	0	4	10	5	5	10	10	10	10	15	15	10	100	1
1021	1000	2	3	1	1	1	1	2	2	1	1	1	8	5	4	8	1	4	4	1	1	1	1	2	2	1	2	1	1	1	0	0	0	1	0	0	2	10	5	5	10	10	10	10	15	15	5	95	1
1022	1001	2	3	2	1	1	2	3	2	3	1	3	9	60	5	7	3	4	1	1	1	1	1	1	1	1	2	1	3	1	3	1	0	1	0	2	8	10	5	5	10	10	10	10	15	15	5	95	2
1023	1002	1	1	1	3	1	3	3	3	2	1	2	7	120	6	9	1	4	4	4	4	1	4	2	3	1	2	1	1	1	2	0	1	2	0	1	7	10	5	5	10	10	10	10	15	15	10	100	1
1024	1003	1	3	2	1	1	1	2	1	1	1	4	6	10	7	13	1	2	2	1	1	1	1	1	1	1	1	1	4	0	0	0	0	1	0	3	4	0	0	0	0	10	10	0	5	0	0	25	4
1025	1004	2	1	2	3	1	2	3	1	1	1	1	10	10	6	8	1	4	1	1	3	1	1	1	4	1	2	1	1	1	0	0	0	1	0	0	2	10	5	5	10	10	10	10	15	15	10	100	1
1026	1005	1	2	1	2	1	2	3	2	3	1	2	8.49681	42.8393	4.97536	16	2	4	4	1	1	1	1	2	1	1	2	1	2	1	2	0	0	1	0	1	5	0	0	0	0	0	0	0	0	0	0	0	1
1027	1006	2	2	2	1	1	2	3	2	3	2	3	9	60	5.3	8.5	3	1	3	1	4	3	2	1	2	1	2	1	1	1	3	0	0	1	0	1	6	10	5	5	10	10	10	10	15	15	10	100	2
1028	1007	1	2	1	2	2	2	3	3	2	1	2	9.3	5	4.3	7	1	4	4	1	1	1	1	4	4	1	1	1	2	0	0	1	0	2	0	1	4	10	5	5	10	10	10	10	15	15	10	100	2
1029	1008	1	1	1	3	2	0	1	3	1	1	2	9.3	30	4	7	2	3	1	1	4	1	1	2	1	1	2	1	2	1	1	1	0	1	0	1	5	10	5	5	10	10	10	10	15	15	10	100	1
1030	1009	2	1	1	1	1	4	3	3	1	2	4	9.3	20	6.3	9	1	3	4	1	4	1	1	1	4	1	2	1	1	1	1	0	0	2	0	2	6	10	5	5	10	10	10	10	15	15	0	90	4
1031	1010	2	3	2	1	1	0	1	1	1	2	1	7	5	4	9	4	4	4	1	1	3	3	1	1	1	2	1	1	1	2	0	0	2	0	0	5	10	5	5	10	10	10	10	15	15	0	90	1
1032	1011	2	2	1	1	1	2	3	1	1	1	1	7	42.8393	4.97536	5	1	1	1	1	1	1	1	1	1	1	1	1	1	0	1	2	3	0	0	0	6	10	5	5	10	10	10	10	15	15	5	95	2
1033	1012	2	2	1	2	1	2	3	1	1	2	3	7	30	4.3	7.46658	1	3	3	3	4	1	1	4	4	1	3	1	2	2	1	0	1	2	0	2	8	10	5	5	10	10	10	10	15	15	10	100	2
1034	1013	2	1	1	2	3	1	2	3	1	2	1	9	30	4	6.5	1	1	2	1	1	1	1	2	1	1	1	1	1	0	1	1	0	1	0	0	3	10	5	5	10	10	10	10	15	15	10	100	1
1035	1014	2	1	1	1	2	1	2	3	1	2	1	9	30	4.3	7	1	1	2	1	1	1	1	2	1	1	1	1	2	0	1	1	0	1	0	1	4	10	5	5	10	10	10	10	15	15	10	100	1
1036	1015	1	2	1	3	1	0	1	3	2	1	1	7	15	4	7.46658	3	1	1	1	3	1	1	3	1	1	1	1	1	0	1	0	1	1	0	0	3	10	5	5	10	10	10	10	15	15	10	100	1
1037	1016	2	2	1	1	1	2	3	3	1	2	1	8	42.8393	5	7.46658	2	4	4	1	1	3	4	1	4	1	2	1	1	1	2	0	1	2	0	0	6	10	5	5	10	10	10	10	15	10	5	90	1
1038	1017	2	2	1	1	1	1	2	1	1	2	1	10	120	6	6	3	4	4	1	1	1	1	1	1	1	3	1	1	2	3	1	1	1	0	0	8	10	5	5	10	10	10	10	15	15	0	90	2
1039	1018	1	2	1	2	1	0	1	1	3	1	4	9	1	5	8	1	3	3	1	4	1	1	1	1	1	1	1	1	0	0	0	0	1	0	2	3	10	5	5	10	10	10	10	15	15	10	100	1
1040	1019	1	2	1	1	2	1	2	1	1	1	1	9	1	4	7	1	1	1	1	4	1	4	1	4	1	2	1	1	1	0	1	0	1	0	0	3	10	5	5	10	10	10	10	15	15	10	100	1
1041	1020	2	3	1	1	1	2	3	3	1	1	1	7	60	5	10	4	4	4	1	1	4	4	4	4	1	3	1	1	2	3	0	0	2	0	0	7	10	5	5	10	10	10	10	15	15	5	95	1
1042	1021	2	2	1	1	1	2	3	1	1	2	3	7	10	5	9	1	4	4	4	4	1	4	1	4	1	2	1	4	1	0	0	0	2	0	3	6	10	5	5	10	10	10	10	0	15	0	75	1
1043	1022	1	1	1	3	3	1	2	1	2	1	1	9	5	4	7	1	1	1	1	4	1	1	1	1	1	2	1	1	1	0	1	0	1	0	0	3	10	5	5	10	10	10	10	15	15	10	100	1
1044	1023	2	1	1	1	1	2	3	2	1	1	1	9	360	6	7	4	4	4	1	4	1	1	3	1	4	4	1	1	3	3	1	1	2	0	0	10	10	5	5	10	10	10	10	15	15	10	100	2
1045	1024	2	2	1	2	1	2	3	1	2	2	3	9	0	6	8	1	4	4	1	2	1	1	1	1	1	1	1	2	0	0	0	0	1	0	2	3	10	5	5	10	10	10	10	15	15	10	100	1
1046	1025	2	2	2	2	1	1	2	2	1	1	1	9	30	5	8	3	4	4	1	4	1	4	4	4	1	3	1	3	2	2	0	0	2	0	1	7	10	5	5	10	10	10	10	15	15	10	100	1
1047	1026	2	3	2	1	1	4	3	1	1	2	2	10	30	5	7	1	4	4	3	4	1	1	2	3	1	2	1	2	1	1	1	0	2	0	1	6	10	5	5	10	10	10	10	15	15	10	100	1
1048	1027	2	1	1	1	1	2	3	1	1	2	1	9	5	5	8	1	2	2	1	4	1	1	1	4	1	1	1	1	0	0	0	0	1	0	0	1	10	5	5	10	10	10	10	15	15	0	90	1
1049	1028	1	1	1	3	1	1	2	3	1	1	2	10	10	5	7	1	2	2	1	1	1	1	1	1	1	2	1	2	1	0	1	0	1	0	1	4	10	5	5	10	10	10	10	15	15	10	100	1
1050	1029	1	2	1	2	1	2	3	3	3	2	3	9	5	6	9	1	1	1	1	2	1	1	1	1	1	1	1	3	0	0	0	0	1	0	2	3	10	5	5	10	10	10	10	15	15	10	100	1
1051	1030	2	2	1	1	1	3	3	1	1	2	2	10.3	120	6.3	4.5	4	4	4	2	1	1	1	1	1	1	2	1	2	1	3	3	3	1	0	1	12	10	5	5	10	10	10	10	15	15	5	95	2
1052	1031	2	2	1	1	1	1	2	1	1	1	1	8	150	4.3	6	4	4	4	1	1	1	1	1	3	1	3	1	2	2	3	1	2	1	0	1	10	10	5	5	10	10	10	10	15	15	10	100	2
1053	1032	1	3	2	1	1	0	1	2	3	1	1	7	0	2.3	6	1	4	4	1	1	1	1	2	1	1	1	1	1	0	0	1	1	1	0	0	3	10	5	5	10	10	10	10	15	15	10	100	1
1054	1033	1	3	1	1	1	1	2	3	3	1	1	8	1	5	8	1	4	4	1	4	1	1	4	4	1	2	1	4	1	0	0	0	2	0	2	5	10	5	5	10	10	10	10	15	15	10	100	1
1055	1034	1	2	2	1	2	1	2	1	2	1	1	10	10	6.3	7.46658	1	4	4	1	1	1	1	1	1	1	2	1	1	1	0	0	0	1	0	0	2	10	5	5	10	10	10	10	15	15	10	100	1
1056	1035	1	2	1	2	1	2	3	1	2	1	1	8	10	6.3	8	1	4	4	1	1	1	1	1	1	1	2	1	1	1	0	0	1	1	0	0	3	10	5	5	10	10	10	10	15	15	10	100	1
1057	1036	2	3	1	1	3	0	1	3	1	2	3	6	60	5	11	4	4	3	1	1	1	1	2	4	1	3	1	1	2	3	0	0	1	0	1	7	10	5	5	10	10	10	10	15	15	10	100	3
1058	1037	1	3	1	2	1	2	3	3	2	2	1	8.3	5	4	7.5	1	1	1	1	1	1	1	3	1	1	2	1	1	1	0	0	0	1	0	0	2	10	5	5	10	10	10	10	10	15	10	95	1
1059	1038	1	1	1	1	1	2	3	3	1	1	3	8	5	6	8	1	2	2	1	4	1	2	1	1	1	1	1	3	0	0	0	1	1	0	2	4	10	5	5	10	10	10	10	15	15	10	100	2
1060	1039	1	2	2	2	1	2	3	2	3	1	1	8	0	6	10	1	4	4	1	3	1	1	2	1	1	1	1	1	0	0	0	0	1	0	0	1	10	5	5	10	10	10	10	15	10	5	90	1
1061	1040	2	1	1	1	1	2	3	1	1	1	2	8	42.8393	4	6	3	4	4	3	4	3	4	4	1	1	2	1	2	1	2	1	1	3	0	1	9	10	5	5	10	10	10	10	15	15	10	100	2
1062	1041	1	2	1	2	1	3	3	2	1	1	1	7	30	6	10	1	4	4	1	4	2	2	1	1	1	1	1	1	0	1	0	0	2	0	0	3	10	0	0	10	10	10	5	15	15	0	75	1
1063	1042	2	2	1	1	1	4	3	1	1	1	3	8.49681	42.8393	4	5	4	4	4	3	1	3	4	1	4	1	3	1	3	2	3	2	2	2	0	2	13	10	5	5	10	10	10	10	15	15	5	95	2
1064	1043	1	1	1	1	3	0	1	3	2	1	3	7	5	4	7	1	4	4	1	4	4	4	4	1	1	1	1	4	0	0	1	1	2	0	3	7	10	5	5	10	10	10	10	15	15	10	100	4
1065	1044	2	2	1	1	1	2	3	2	1	2	1	10	30	5	6	2	4	4	1	4	2	1	1	1	1	1	1	1	0	1	1	0	2	0	0	4	10	5	5	10	10	10	10	15	15	10	100	2
1066	1045	1	3	1	3	1	3	3	3	1	1	2	7.3	5	4.3	9	1	2	4	1	1	1	1	2	1	1	2	1	2	1	0	0	0	1	0	1	3	10	5	5	10	10	10	10	15	15	10	100	1
1067	1046	1	1	1	3	3	1	2	3	1	1	1	8	5	6	10	1	4	4	1	4	1	3	1	1	1	1	1	1	0	0	0	0	2	0	0	2	10	5	5	10	10	10	10	15	15	10	100	1
1068	1047	1	3	1	1	1	1	2	1	1	1	1	8	180	4	6	4	4	4	4	4	4	4	4	4	1	3	1	3	2	3	1	1	3	0	1	11	10	5	5	10	10	10	10	15	15	10	100	4
1069	1048	1	2	2	1	1	2	3	1	1	1	1	7.3	0	4	7.46658	1	4	4	1	1	1	1	1	1	1	1	1	1	0	0	0	0	1	0	0	1	10	5	5	10	10	10	10	15	15	10	100	1
1070	1049	2	2	1	1	1	2	3	1	1	1	1	8	120	4.3	8	2	1	2	1	4	1	1	1	1	1	2	1	3	1	2	0	0	1	0	1	5	10	5	5	10	10	10	10	15	15	10	100	1
1071	1050	2	1	1	1	2	0	1	1	1	1	3	9	42.8393	4	7	3	2	2	1	1	1	1	1	1	1	1	1	3	0	2	1	0	1	0	2	6	10	5	5	10	10	10	10	15	15	10	100	2
1072	1051	1	1	1	1	2	1	2	1	3	1	4	8.3	30	5	7	4	4	4	1	1	1	1	2	2	1	2	1	4	1	2	1	1	1	0	3	9	10	5	5	10	10	10	10	15	15	10	100	1
1073	1052	2	2	2	2	1	1	2	3	1	1	2	8.3	60	4.3	3.5	4	4	4	1	4	1	4	4	1	1	3	1	1	2	3	3	3	2	0	1	14	10	5	5	10	10	10	0	0	5	0	55	1
1074	1053	1	1	1	1	1	1	2	1	3	2	4	9	90	5	8	3	1	1	1	4	1	1	4	4	1	2	1	1	1	3	0	0	1	0	2	7	10	5	5	10	10	10	10	15	15	0	90	1
1075	1054	2	1	2	1	1	0	1	2	1	1	1	6.3	60	5.3	10	1	3	3	3	4	1	1	2	3	1	2	1	2	1	2	0	0	2	0	1	6	10	5	5	10	10	10	10	15	15	10	100	2
1077	1055	2	2	1	2	1	2	3	1	1	1	4	8.3	90	5	4	4	4	4	1	1	1	1	3	4	1	3	1	1	2	3	3	3	2	0	2	15	10	5	5	10	10	10	10	15	15	5	95	1
1078	1056	2	1	1	1	1	0	1	2	2	1	1	8.3	10	6	9.5	1	4	4	1	1	1	1	1	1	1	1	1	2	0	0	0	0	1	0	1	2	10	5	5	10	10	10	10	15	15	10	100	1
1079	1057	2	3	1	1	1	2	3	1	1	2	1	8	60	5	7.5	1	2	1	1	1	1	1	2	1	1	1	1	1	0	2	0	1	1	0	0	4	10	5	5	10	10	10	10	15	15	10	100	2
1080	1058	1	2	1	2	1	2	3	3	2	2	1	8	5	5.3	9	1	1	4	1	4	1	1	1	4	1	2	1	1	1	0	0	0	1	0	0	2	10	5	5	10	10	10	10	15	15	0	90	4
1081	1059	1	2	2	2	1	1	2	2	3	1	1	8.3	60	5.3	8	1	1	1	1	1	1	1	1	1	1	1	1	1	0	2	0	0	0	0	0	2	10	5	5	10	10	10	10	15	15	10	100	2
1082	1060	2	2	1	1	1	2	3	1	1	1	2	11	30	6	6.5	1	4	4	2	1	4	4	4	2	1	2	1	1	1	1	1	0	2	0	1	6	10	5	5	10	10	10	10	15	15	5	95	4
1083	1061	1	3	1	2	1	2	3	1	1	1	1	8.3	30	4	7	1	1	4	1	1	1	1	4	4	1	2	1	1	1	1	1	0	1	0	0	4	10	5	5	10	10	10	10	15	15	5	95	1
1085	1062	1	2	2	1	1	0	1	3	2	2	2	8	30	5	9	2	2	2	1	1	1	1	1	1	1	2	1	2	1	1	0	0	1	0	1	4	10	5	5	10	10	10	10	15	15	10	100	1
1086	1063	1	2	2	1	1	1	2	1	1	2	2	8	30	4	4	2	4	4	1	3	3	3	4	1	1	2	2	2	1	1	3	3	2	1	1	12	10	5	5	10	10	10	10	15	15	10	100	2
1088	1064	2	3	1	1	1	2	3	1	2	2	1	8.45	15	4.45	6.5	1	1	4	1	4	1	3	3	1	1	2	1	3	1	0	1	1	2	0	1	6	10	5	5	10	10	10	10	15	15	0	90	4
1089	1065	1	3	1	1	2	3	3	2	2	1	1	8	60	3	6	3	4	3	4	4	2	2	4	1	1	3	1	1	2	3	1	0	2	0	0	8	10	5	5	10	10	10	10	15	15	5	95	1
1090	1066	1	2	2	1	1	3	3	1	1	2	1	8	6	5	7	4	1	3	1	1	1	1	1	1	1	2	1	1	1	2	1	1	1	0	0	6	10	5	5	10	10	10	10	15	15	5	95	1
1091	1067	1	2	2	2	1	3	3	1	1	2	1	8	10	4	8	1	4	2	2	2	1	1	1	1	1	2	1	1	1	0	0	0	1	0	0	2	10	5	5	10	10	10	10	15	15	10	100	1
1092	1068	2	2	2	1	1	1	2	1	1	1	3	8	120	4	6	2	2	4	2	2	3	3	3	4	4	3	1	3	2	2	1	1	2	0	2	10	10	5	5	10	10	10	10	15	15	5	95	3
1093	1069	1	1	1	3	3	1	2	3	1	1	1	8	60	4	8	4	4	4	1	4	1	1	1	1	1	1	1	1	0	3	0	0	1	0	0	4	10	5	5	10	10	10	10	15	15	10	100	1
1094	1070	2	3	2	1	2	0	1	1	1	2	3	7	60	4	12	2	1	1	1	1	1	1	1	1	1	1	1	3	0	2	0	0	0	0	2	4	10	5	5	10	10	10	10	15	15	10	100	1
1095	1071	2	3	1	1	1	2	3	3	1	1	3	7.3	15	5	5.5	1	1	3	1	4	1	1	1	3	1	2	1	3	1	0	2	3	1	0	2	9	10	5	5	10	10	10	10	10	5	0	75	1
1097	1072	1	1	1	2	1	2	3	1	2	2	1	9	10	4	7	2	3	3	1	1	1	1	1	1	1	2	1	1	1	1	1	0	1	0	0	4	10	5	5	10	10	10	10	15	15	10	100	1
1098	1073	1	1	1	3	2	0	1	3	2	2	1	10	10	4	6	1	1	1	1	2	1	1	1	1	1	1	1	1	0	0	1	0	1	0	0	2	10	5	5	10	10	10	10	15	15	10	100	1
1099	1074	2	2	2	1	1	1	2	3	1	1	1	8.3	5	5	8.5	1	1	1	1	1	1	1	2	1	1	2	1	1	1	0	0	0	1	0	0	2	10	5	5	10	10	10	10	15	15	0	90	4
1100	1075	2	3	2	1	1	1	2	1	1	1	2	8	5	6	10	1	4	4	1	4	1	1	1	1	1	2	1	2	1	0	0	0	1	0	1	3	10	5	5	5	10	10	5	10	10	0	70	1
1101	1076	2	2	2	1	1	0	1	1	1	1	1	10	0	4	6	1	1	4	1	2	1	1	1	2	1	1	1	4	0	0	1	0	1	0	2	4	10	5	5	10	10	10	10	15	15	10	100	1
1103	1077	2	3	2	1	1	0	1	1	1	2	1	6	5	5	6	1	1	1	1	4	1	1	4	1	1	1	1	2	0	0	1	3	1	0	1	6	10	5	5	10	10	10	10	15	15	10	100	1
1104	1078	1	2	1	3	1	1	2	1	3	1	1	6	10	4	10	1	3	4	1	4	1	1	1	1	1	1	1	4	0	0	0	0	1	0	2	3	10	5	5	10	10	10	10	15	15	10	100	1
1105	1079	2	2	1	1	1	2	3	3	2	1	2	6.3	60	4.3	9	3	4	3	1	1	1	1	4	3	1	3	1	1	2	3	0	0	2	0	1	8	10	5	5	10	10	10	10	15	15	5	95	2
1106	1080	1	2	2	1	1	0	1	1	1	2	1	10	120	5.3	7.5	4	4	4	1	1	1	2	3	1	1	2	1	4	1	3	0	0	1	0	2	7	10	5	5	10	10	10	10	15	15	10	100	3
1107	1081	2	3	2	1	1	2	3	1	1	1	1	7	60	5	6	3	4	4	1	4	1	1	3	4	1	3	1	1	2	3	1	3	2	0	0	11	10	5	5	10	10	10	10	15	15	10	100	2
1108	1082	2	1	1	1	1	0	1	1	1	2	1	9	30	5.3	8.5	2	4	1	1	1	1	1	2	1	1	2	1	1	1	1	0	0	1	0	0	3	10	5	5	10	10	10	10	15	15	10	100	2
1109	1083	1	2	2	1	1	1	2	3	3	1	1	9	60	5	5	4	4	4	1	1	1	1	4	1	1	3	1	1	2	3	2	3	1	0	0	11	10	5	5	10	10	10	10	15	15	5	95	1
1110	1084	1	2	1	2	3	0	1	2	2	1	1	8	30	5	5	4	4	3	1	2	3	1	1	1	1	2	1	1	1	2	2	3	1	0	0	9	10	5	5	10	10	10	10	15	15	10	100	1
1111	1085	1	2	1	2	1	2	3	3	1	1	3	8	10	4	8	1	1	1	1	1	1	1	1	1	1	2	1	3	1	0	0	0	0	0	2	3	10	5	5	10	10	10	10	15	15	10	100	3
1112	1086	1	1	1	2	1	2	3	2	1	1	1	9	20	5	6	2	4	4	1	4	1	1	1	3	1	3	1	2	2	1	1	1	2	0	1	8	10	5	5	10	10	10	10	15	15	10	100	1
1113	1087	2	1	1	2	1	1	2	1	1	1	3	7	10	4.3	7.46658	1	4	4	1	4	1	1	1	1	1	2	1	4	1	0	0	1	1	0	3	6	10	5	5	10	10	10	10	5	15	5	85	1
1114	1088	1	2	1	1	1	2	3	1	1	1	4	8	5	5	9	1	1	1	1	1	1	1	2	1	1	2	1	1	1	0	0	0	1	0	2	4	10	5	5	10	10	10	10	15	15	10	100	2
1115	1089	1	2	2	2	2	2	3	3	1	2	1	8	30	5	9	4	3	2	1	1	1	1	2	1	1	2	1	2	1	2	0	0	1	0	1	5	10	5	5	10	10	10	10	15	15	10	100	2
1116	1090	1	1	1	3	1	2	3	2	3	2	1	8.3	10	4.3	8	1	4	4	1	4	1	1	3	3	1	2	1	3	1	0	0	0	2	0	1	4	10	5	5	10	10	10	10	15	15	10	100	1
1117	1091	2	2	1	2	1	4	3	1	2	1	1	8	20	5	7.3	2	3	4	4	2	1	1	1	1	1	2	1	2	1	1	0	1	1	0	1	5	10	5	5	10	10	10	10	15	15	10	100	1
1118	1092	1	2	1	2	1	2	3	3	1	1	2	8	60	5	3	4	4	4	2	4	1	1	2	1	1	4	1	2	3	3	3	3	2	0	1	15	10	5	5	10	10	10	10	15	15	5	95	1
1119	1093	1	3	2	2	1	1	2	1	1	2	1	9	10	4	7	1	4	4	1	4	1	1	1	1	1	1	1	2	0	0	1	0	1	0	1	3	10	5	5	10	10	10	10	15	15	10	100	1
1120	1094	2	1	1	1	1	1	2	3	1	1	1	9	5	5	8.5	1	4	4	1	2	1	1	2	1	1	1	1	1	0	0	0	0	1	0	0	1	10	5	5	10	10	10	10	15	15	10	100	1
1121	1095	2	2	1	2	3	1	2	1	1	1	1	8	2	5	7.46658	4	1	1	1	1	1	1	1	1	1	3	1	1	2	2	0	1	0	0	0	5	10	5	5	10	10	10	10	15	15	10	100	1
1122	1096	1	2	1	2	3	5	3	2	3	2	2	8	60	5	7	2	4	4	1	2	1	2	2	4	1	3	1	3	2	2	1	1	2	0	2	10	10	5	5	10	10	10	10	15	15	10	100	2
1123	1097	2	3	1	1	1	2	3	1	1	1	4	9	120	4	4	4	4	4	2	4	3	1	2	2	1	3	1	2	2	3	3	3	2	0	2	15	10	5	5	10	10	10	10	15	15	0	90	3
1124	1098	1	1	1	3	1	1	2	3	1	1	1	7	30	4.3	4	2	2	2	1	1	1	1	1	2	1	2	1	1	1	1	3	3	1	0	0	9	10	5	5	10	10	10	10	15	15	10	100	1
1125	1099	1	3	1	3	3	3	3	1	1	1	3	8	60	6	10	3	3	4	3	3	1	1	1	1	1	2	1	3	1	3	0	0	1	0	2	7	10	5	5	10	10	10	10	15	15	0	90	2
1126	1100	2	1	1	1	3	0	1	1	1	1	1	8	30	5	8.5	1	1	1	1	1	1	1	1	1	1	1	1	1	0	1	0	0	0	0	0	1	10	5	5	10	10	10	10	15	15	10	100	1
1127	1101	2	2	2	2	1	3	3	1	1	1	4	7.3	100	5	4.5	4	4	4	4	1	1	3	1	4	1	3	1	1	2	3	3	3	2	0	2	15	10	0	0	5	10	10	0	0	5	0	40	3
1128	1102	1	2	2	2	1	0	1	1	2	2	1	8	10	5	9	1	1	1	1	4	1	1	1	1	1	1	1	1	0	0	0	0	1	0	0	1	10	5	5	10	10	10	10	15	15	10	100	1
1129	1103	1	2	1	2	2	3	3	2	3	1	3	9	10	5	8	2	3	3	4	4	3	3	2	2	1	2	1	3	1	1	0	0	2	0	2	6	10	5	5	10	10	10	10	15	15	10	100	2
1130	1104	2	3	1	1	1	3	3	1	1	1	2	9	10	5	8	4	4	4	1	4	2	4	4	1	3	3	4	2	2	2	0	0	2	3	1	10	10	5	5	10	10	10	10	15	15	10	100	3
1131	1105	2	2	2	2	1	3	3	1	1	1	1	9.3	15	5	7.5	1	4	4	1	1	1	3	2	1	1	2	1	2	1	0	0	0	1	0	1	3	10	5	5	10	10	10	10	15	15	10	100	1
1132	1106	1	2	1	1	1	2	3	1	2	1	1	7	5	6	11	1	4	4	1	4	2	2	4	4	1	3	1	1	2	0	0	0	2	0	0	4	10	0	5	0	10	5	5	5	10	5	55	1
1133	1107	2	2	1	1	1	2	3	1	1	1	1	8	30	5	9	1	1	1	1	1	1	1	1	1	1	1	1	1	0	1	0	0	0	0	0	1	10	5	5	10	10	10	10	15	15	10	100	2
1134	1108	2	2	1	3	1	2	3	1	1	2	2	9	60	6	4.5	4	4	4	2	4	2	2	4	4	1	3	1	3	2	3	3	3	2	0	2	15	10	5	5	10	10	10	10	15	15	10	100	1
1135	1109	1	1	1	3	1	2	3	3	2	1	1	7.3	5	3	8	1	4	4	2	1	2	3	1	1	1	2	1	1	1	0	0	0	2	0	0	3	10	5	5	10	10	10	10	15	15	10	100	1
1136	1110	2	1	1	1	1	2	3	3	1	1	2	8	10	4	8	1	4	4	2	1	2	2	3	4	2	2	1	2	1	0	0	0	2	0	1	4	10	5	5	10	10	10	10	15	15	10	100	1
1137	1111	1	2	1	2	1	2	3	3	2	1	2	6.3	10	7	12.5	2	1	3	1	4	1	1	3	1	1	2	1	1	1	1	0	0	1	0	1	4	10	5	5	10	10	10	10	15	15	10	100	2
1138	1112	2	2	1	1	1	1	2	1	1	2	3	11.3	30	6	6.5	3	4	4	1	1	1	1	4	1	1	3	1	1	2	2	1	0	1	0	1	7	10	5	5	10	10	10	10	15	15	10	100	3
1139	1113	2	1	1	1	1	0	1	1	1	2	2	7.3	60	5.3	8.5	2	3	4	4	4	1	1	4	3	1	2	1	3	1	2	0	0	2	0	2	7	10	5	5	10	10	10	10	15	15	5	95	2
1140	1114	1	1	1	3	1	3	3	1	3	2	4	7.3	60	5.3	7.46658	1	3	2	1	1	1	1	3	4	1	2	1	4	1	2	0	2	1	0	3	9	10	5	5	10	10	10	10	15	15	5	95	4
1141	1115	1	2	2	1	1	0	1	3	3	1	1	8	30	5	7.46658	1	1	1	1	1	1	1	1	1	1	1	1	1	0	1	0	1	0	0	0	2	10	5	5	10	10	10	10	15	15	10	100	1
1142	1116	1	1	2	1	2	0	1	3	2	1	1	8	30	4	7.5	1	1	1	1	1	1	1	1	1	1	1	1	1	0	1	0	0	0	0	0	1	10	5	5	10	10	10	10	15	15	10	100	2
1143	1117	2	2	1	1	1	2	3	2	1	1	3	7	30	4	7	4	3	3	2	3	2	3	3	1	1	2	1	2	1	2	1	1	2	0	2	9	10	5	5	10	10	10	10	15	15	5	95	1
1144	1118	2	2	2	1	1	1	2	3	1	2	2	8.3	120	5	6.5	4	3	3	1	1	1	1	4	1	1	2	1	1	1	3	1	2	1	0	1	9	10	5	5	10	10	10	10	15	15	10	100	1
1145	1119	2	2	1	1	1	1	2	1	1	1	2	7	30	5	7.46658	3	4	4	1	3	1	1	1	1	1	2	1	2	1	2	0	2	1	0	1	7	10	5	5	10	10	10	10	15	15	10	100	1
1146	1120	1	2	1	2	1	1	2	1	1	1	1	7	30	5	9.5	3	3	3	1	1	1	1	1	1	1	2	1	3	1	2	0	0	1	0	1	5	10	5	5	10	10	10	10	15	15	5	95	3
1147	1121	2	2	2	2	1	2	3	1	1	2	3	8	60	5	3	4	4	4	1	1	1	1	4	4	1	4	1	4	3	3	3	3	2	0	3	17	10	5	5	10	10	10	10	15	15	5	95	1
1148	1122	2	2	2	1	1	0	1	1	1	1	2	7	30	6	7.46658	3	3	3	4	1	1	1	3	1	1	2	1	1	1	2	0	2	1	0	1	7	10	5	5	10	10	10	10	15	15	10	100	3
1149	1123	2	2	2	1	1	3	3	1	1	2	4	8	30	5	8.5	3	4	4	3	1	1	1	3	3	1	3	1	3	2	2	0	0	2	0	3	9	10	5	5	10	10	10	10	15	15	5	95	3
1150	1124	2	2	2	1	1	2	3	1	1	1	3	9	6	5	7.46658	4	3	4	1	1	1	1	3	3	3	3	1	3	2	2	0	0	2	0	2	8	10	5	5	10	10	10	10	15	15	10	100	2
1151	1125	2	2	1	1	1	1	2	1	1	2	1	8.3	10	5	3.5	1	1	4	1	4	1	1	1	1	1	3	1	1	2	0	3	3	1	0	0	9	10	5	5	10	10	10	10	15	15	10	100	1
1152	1126	2	2	1	1	1	0	1	1	1	1	2	9	30	5	8	2	4	4	1	4	1	1	1	1	1	1	1	1	0	1	0	0	1	0	1	3	10	5	5	10	10	10	10	15	15	10	100	1
1153	1127	2	2	1	1	1	2	3	3	1	1	1	8	1	2.3	6.3	2	2	2	1	1	3	1	2	1	1	2	1	1	1	1	1	0	1	0	0	4	10	5	5	10	10	10	10	15	15	5	95	1
1154	1128	2	1	1	1	1	1	2	1	1	1	2	7	120	4.3	7.46658	3	4	4	1	1	1	1	1	4	1	3	1	2	2	3	0	1	1	0	1	8	10	5	5	10	10	10	10	5	15	5	85	1
1155	1129	2	2	1	2	3	1	2	1	1	1	1	8	1	5	9	1	3	1	1	1	1	1	4	1	1	2	1	1	1	0	0	0	1	0	0	2	10	5	5	10	10	10	10	15	15	10	100	1
1156	1130	2	1	1	1	1	1	2	1	1	1	2	11.3	30	4	5	1	1	1	1	1	1	1	1	1	1	1	1	2	0	1	2	0	0	0	1	4	10	5	5	10	10	10	10	15	15	10	100	1
1157	1131	2	2	1	1	1	1	2	1	1	1	1	10	30	5	7.46658	1	4	4	1	1	1	1	1	1	1	2	1	1	1	1	0	0	1	0	0	3	10	5	5	10	10	10	10	15	15	10	100	2
1158	1132	1	1	2	2	1	1	2	1	2	1	3	9	30	6	7.46658	1	4	4	1	1	1	1	1	1	1	1	1	3	0	1	0	1	1	0	2	5	10	5	5	10	10	10	10	15	15	10	100	1
1159	1133	2	2	1	1	1	1	2	1	1	1	3	8	60	6	10	3	2	2	1	1	1	1	3	4	1	2	1	2	1	3	0	0	1	0	2	7	10	5	5	10	10	10	10	15	15	10	100	3
1160	1134	2	2	1	1	1	1	2	1	1	1	4	10	42.8393	4.3	7.46658	2	3	3	1	1	4	4	1	4	1	3	4	4	2	2	0	0	2	3	3	12	10	5	5	10	10	10	10	15	15	10	100	1
1161	1135	2	1	1	1	2	1	2	1	1	1	4	8	10	4.3	8.5	1	4	4	1	4	1	1	4	3	1	1	1	4	0	0	0	0	2	0	3	5	10	5	5	10	10	10	10	15	15	10	100	1
1162	1136	1	2	1	2	2	1	2	2	3	1	1	8	30	4	8	3	4	4	1	4	1	1	2	3	1	2	1	1	1	2	0	0	2	0	0	5	10	5	5	10	10	10	10	15	15	10	100	1
1163	1137	2	2	1	1	1	2	3	1	1	2	2	9.3	30	4	8	3	4	4	1	4	1	1	3	3	1	2	1	1	1	2	0	0	2	0	1	6	10	5	5	10	10	10	10	15	15	10	100	1
1164	1138	2	2	1	1	2	4	3	1	1	2	4	9	10	6	9	2	4	3	3	3	3	3	4	4	1	3	1	4	2	1	0	0	3	0	3	9	10	5	5	10	10	10	10	15	15	10	100	1
1165	1139	1	1	1	2	1	1	2	1	1	1	4	5.3	120	4	9	4	4	4	4	3	4	1	4	4	1	3	1	1	2	3	0	1	3	0	2	11	5	0	5	5	10	10	10	10	10	0	65	4
1166	1140	2	3	1	3	1	1	2	1	1	1	4	5	180	5.3	6	4	4	4	1	1	1	1	3	4	1	3	1	1	2	3	1	3	2	0	2	13	10	5	5	10	10	10	10	15	15	10	100	2
1167	1141	1	2	1	2	1	0	1	1	3	1	3	7	60	6	11	2	1	1	1	1	2	2	1	1	1	2	1	2	1	2	0	0	1	0	2	6	10	5	5	10	10	10	10	15	15	10	100	2
1168	1142	2	1	1	2	1	0	1	1	1	2	2	10	30	5	7	2	3	3	1	4	1	1	2	3	1	3	1	1	2	1	1	0	2	0	1	7	10	5	5	10	10	10	10	15	15	10	100	1
1169	1143	2	2	1	1	1	2	3	1	1	2	1	9	60	3	6	4	1	1	1	1	1	3	4	1	1	3	1	1	2	3	1	0	1	0	0	7	10	5	5	10	10	10	10	0	15	10	85	2
1170	1144	1	1	1	1	1	0	1	3	2	2	1	7	10	4	5	1	4	4	1	1	1	1	1	1	1	2	1	1	1	0	2	3	1	0	0	7	10	5	5	10	10	10	10	15	15	10	100	1
1171	1145	1	2	1	2	1	0	1	2	1	2	2	7.3	10	6	10	1	3	4	1	1	1	1	3	3	1	1	1	1	0	0	0	0	1	0	1	2	10	5	5	10	10	10	10	15	15	10	100	1
1172	1146	1	1	2	1	1	1	2	1	1	2	2	8	2	5	9	1	4	4	2	2	1	1	1	1	1	3	1	2	2	0	0	0	1	0	1	4	10	5	5	10	10	10	10	5	15	10	90	3
1173	1147	1	1	1	1	1	1	2	1	1	1	2	9	0	5	5	1	4	4	1	2	1	1	3	1	1	1	1	2	0	0	2	3	1	0	1	7	10	5	5	10	10	10	10	15	15	10	100	1
1174	1148	2	1	2	1	1	1	2	1	1	2	4	9	60	7	10	4	4	4	1	1	1	1	3	2	1	2	1	4	1	3	0	0	1	0	3	8	10	5	5	10	10	10	10	15	15	10	100	1
1175	1149	1	2	1	3	1	3	3	1	2	2	2	8.3	30	5	9	2	4	4	4	4	1	1	4	1	1	1	1	2	0	1	0	0	2	0	1	4	10	5	5	10	10	10	10	15	15	10	100	2
1176	1150	2	2	1	1	1	1	2	1	1	1	4	8	0	4	7	2	1	1	1	1	1	1	2	1	1	2	1	2	1	1	1	0	1	0	2	6	10	5	5	10	10	10	10	15	15	10	100	2
1177	1151	2	2	1	1	1	0	1	1	1	1	2	7.3	10	6	10	1	3	4	1	3	1	1	3	3	1	1	1	1	0	0	0	0	2	0	1	3	10	5	5	10	10	10	10	15	15	10	100	1
1178	1152	1	3	1	1	1	3	3	2	3	2	1	20	10	5	9	1	4	4	1	4	1	1	1	1	1	1	1	2	0	0	0	3	1	0	1	5	10	5	5	10	10	10	10	15	15	10	100	3
1179	1153	2	1	1	1	1	1	2	1	1	2	2	8	2	5	9	1	3	3	1	4	1	2	2	1	1	1	1	1	0	0	0	0	1	0	1	2	10	5	5	10	10	10	10	10	15	10	95	1
1180	1154	2	2	2	2	1	2	3	2	1	2	2	8.3	210	5	4	4	4	4	1	1	1	1	2	1	1	3	1	4	2	3	3	3	1	0	2	14	10	5	5	10	10	10	10	15	15	10	100	1
1181	1155	1	2	1	2	1	3	3	1	3	2	1	8.3	130	5	4.5	4	4	4	1	1	1	1	1	1	1	3	1	1	2	3	3	3	1	0	0	12	10	5	5	10	10	10	10	15	15	10	100	1
1182	1156	2	2	1	1	1	2	3	1	1	1	4	6	42.8393	4	10	4	4	1	1	3	4	1	4	4	1	3	1	4	2	3	0	0	2	0	3	10	10	5	5	10	10	10	10	15	15	5	95	3
1184	1157	2	1	1	1	1	2	3	1	1	2	3	11	10	6	7	2	3	3	1	1	1	1	3	1	1	2	1	2	1	1	1	0	1	0	2	6	10	5	5	10	10	10	10	10	15	10	95	1
1185	1158	2	2	1	1	1	2	3	2	1	2	2	8	2	6	10	1	4	3	2	1	1	1	2	2	1	3	1	2	2	0	0	0	1	0	1	4	10	5	5	10	10	10	10	5	15	10	90	2
1186	1159	1	1	1	3	1	0	1	3	2	2	2	10	30	5	7	2	3	4	1	4	1	1	2	3	1	3	1	1	2	1	1	0	2	0	1	7	10	5	5	10	10	10	10	15	15	10	100	1
1187	1160	1	2	1	2	1	0	1	3	2	1	3	9.3	30	5	7.46658	1	3	3	1	3	1	1	1	1	1	2	1	3	1	1	0	0	1	0	2	5	10	5	5	10	10	10	10	15	15	10	100	1
1189	1161	2	2	2	2	1	1	2	1	1	2	1	7.3	10	5	8.5	1	4	4	1	2	3	3	3	3	1	2	1	2	1	0	0	0	2	0	1	4	10	5	5	10	10	10	10	15	15	10	100	1
1190	1162	2	2	1	1	1	1	2	1	1	1	3	7	20	4.3	9	4	4	4	1	1	1	1	4	4	1	2	1	1	1	2	0	0	2	0	1	6	10	5	5	10	10	10	10	15	15	10	100	2
1191	1163	2	3	1	1	1	2	3	2	1	2	2	8	20	5	7	2	2	4	4	4	2	3	3	3	1	3	1	3	2	1	1	1	2	0	2	9	10	5	5	10	10	10	10	10	15	5	90	1
1192	1164	1	3	1	1	1	1	2	2	2	1	2	7	5	3	4	1	4	4	1	2	1	1	1	4	1	2	1	2	1	0	3	3	2	0	1	10	10	5	5	10	10	10	10	15	15	5	95	4
1193	1165	2	2	1	2	1	1	2	3	1	1	2	9.3	120	5	6	2	4	4	1	1	1	1	1	1	1	2	1	3	1	2	1	1	1	0	2	8	10	5	5	10	10	10	10	15	15	10	100	1
1194	1166	2	3	1	1	1	4	3	1	1	1	4	6.3	5	6	10	1	4	4	1	1	1	4	4	1	4	2	1	4	1	0	0	0	2	0	3	6	10	0	0	5	10	10	5	0	5	0	45	4
1195	1167	2	2	1	1	1	2	3	1	1	2	2	9	30	7	9.5	1	4	4	1	1	1	1	2	1	1	2	1	2	1	1	0	0	1	0	1	4	10	5	5	10	10	10	10	15	15	10	100	1
1196	1168	2	3	2	1	1	0	1	1	1	2	2	8	30	7	9	1	4	4	1	1	1	1	1	4	1	2	1	1	1	1	0	1	1	0	1	5	10	5	5	10	10	10	10	15	15	10	100	2
1197	1169	2	1	1	3	1	0	1	1	1	1	2	10	60	5	7	4	3	3	1	1	1	2	4	1	1	3	1	2	2	3	1	0	1	0	1	8	10	5	5	10	10	10	10	15	15	10	100	1
1198	1170	2	2	1	1	1	1	2	1	1	1	3	9	30	5	8.5	3	1	3	1	4	1	4	4	4	1	3	1	2	2	2	0	0	2	0	2	8	10	5	5	10	10	10	10	15	15	5	95	2
1199	1171	2	2	2	2	1	1	2	1	1	1	4	8	140	5	8	4	1	1	1	1	1	1	1	1	4	2	1	4	1	3	0	0	1	0	3	8	10	5	5	10	10	10	10	15	15	10	100	4
1200	1172	1	1	1	1	1	0	1	1	2	1	4	8	60	6	9	4	4	4	2	1	3	1	2	4	1	3	1	4	2	3	0	0	2	0	3	10	10	5	5	10	10	10	10	15	15	10	100	1
1201	1173	1	2	2	1	2	1	2	2	3	2	3	8	60	5	6	4	4	4	1	1	1	1	3	2	1	2	1	3	1	3	1	2	1	0	2	10	10	5	5	10	10	10	10	15	15	10	100	2
1202	1174	1	2	2	1	1	1	2	1	1	2	3	8	20	4	8	1	3	4	4	1	1	1	4	1	1	2	1	2	1	1	0	0	2	0	2	6	10	5	5	10	10	10	10	15	15	10	100	2
1203	1175	1	3	2	1	1	1	2	2	2	2	1	8	60	5	6	3	4	4	1	1	1	1	3	3	1	2	1	2	1	3	1	2	2	0	1	10	10	5	5	10	10	10	10	15	15	10	100	1
1204	1176	1	3	1	1	1	2	3	1	3	1	2	8.3	60	5	5	4	4	4	1	1	1	1	2	1	2	3	1	2	2	3	2	3	1	0	1	12	10	5	5	10	10	10	10	15	15	5	95	1
1205	1177	2	1	2	1	1	1	2	3	2	1	1	8.3	45	5.3	7.5	1	4	4	1	3	1	1	3	1	4	3	1	1	2	1	0	1	2	0	0	6	10	5	5	10	10	10	10	15	15	10	100	1
1206	1178	2	2	1	2	1	0	1	2	1	2	2	10	30	5	5	1	4	4	1	3	1	4	1	1	1	2	1	3	1	1	2	2	2	0	2	10	10	5	5	10	10	10	10	15	15	10	100	1
1207	1179	1	2	1	2	1	3	3	3	3	1	3	9	10	4.3	4.5	3	3	3	1	1	1	1	3	3	1	2	1	1	1	1	3	3	1	0	1	10	10	5	5	10	10	10	10	15	15	10	100	1
1208	1180	1	2	2	2	1	3	3	3	2	2	2	8.3	30	4.3	7.46658	2	2	3	2	2	4	1	2	1	1	2	1	2	1	1	0	0	1	0	1	4	10	5	5	10	10	10	10	15	15	10	100	1
1209	1181	2	2	1	1	1	0	1	1	1	1	1	9	60	8	9	4	4	4	1	1	1	1	2	1	1	2	1	2	1	3	0	1	1	0	1	7	10	5	5	10	10	10	10	15	15	10	100	1
1210	1182	1	3	2	1	1	2	3	1	3	1	2	9	15	4	5	1	1	1	1	1	1	1	2	1	1	2	1	2	1	0	2	2	1	0	1	7	10	5	5	10	10	10	10	15	15	10	100	1
1211	1183	1	2	1	2	1	2	3	1	2	1	2	9	10	4	5	1	1	4	1	1	1	1	3	1	1	2	1	2	1	0	2	2	1	0	1	7	10	5	5	10	10	10	10	15	15	10	100	1
1212	1184	1	2	1	1	1	2	3	2	3	1	2	9	20	4.3	7.5	2	4	4	2	4	1	1	2	3	1	2	1	3	1	1	0	0	2	0	2	6	10	5	5	10	10	5	10	15	15	5	90	2
1213	1185	2	2	1	1	1	1	2	1	1	1	3	9.3	15	5	6	1	1	4	1	1	1	1	2	1	1	2	1	3	1	0	1	1	1	0	2	6	10	5	5	10	10	10	10	15	15	10	100	1
1214	1186	1	2	2	1	2	1	2	2	3	1	2	8	0	5	9	1	4	4	1	4	1	1	4	4	1	2	1	3	1	0	0	0	2	0	2	5	10	5	5	10	10	10	10	15	15	5	95	1
1215	1187	2	2	1	2	1	0	1	1	1	1	2	9	60	5.2	7.46658	4	4	4	1	4	1	1	4	1	1	2	1	2	1	3	0	0	2	0	1	7	10	5	5	10	10	10	10	15	15	10	100	1
1216	1188	2	2	1	1	1	0	1	1	1	1	1	8	0	6	10	1	1	2	1	3	1	1	1	1	1	1	1	1	0	0	0	0	1	0	0	1	10	5	5	10	10	10	10	15	15	10	100	1
1217	1189	1	2	2	1	1	2	3	1	1	1	1	10	240	7	5	4	1	4	1	1	4	1	1	4	1	3	1	1	2	3	2	3	1	0	0	11	10	5	5	10	10	10	10	15	15	5	95	3
1218	1190	2	1	1	2	2	1	2	1	1	2	3	8.3	30	5	8	2	3	4	3	3	1	1	3	1	1	2	1	2	1	1	0	0	2	0	2	6	10	5	5	10	10	10	10	15	15	10	100	2
1219	1191	1	2	1	2	1	1	2	2	2	1	2	21	60	5	7	4	4	4	4	1	1	3	4	4	1	3	1	2	2	3	1	3	2	0	1	12	10	5	5	10	10	10	10	15	15	5	95	3
1220	1192	2	1	1	1	1	0	1	1	1	2	1	8	42.8393	5	7.46658	4	4	3	2	4	1	1	4	4	1	3	1	3	2	3	0	1	2	0	1	9	10	5	5	10	10	10	10	15	15	10	100	3
1221	1193	2	3	1	1	1	2	3	1	1	1	2	7	60	5	8.5	3	4	4	4	1	3	3	4	1	1	2	1	2	1	3	0	0	2	0	1	7	10	5	5	10	10	10	10	15	15	0	90	3
1222	1194	2	1	1	2	1	0	1	2	1	2	2	8.3	30	5	7.46658	2	4	2	1	3	4	1	2	3	1	2	1	2	1	1	0	0	2	0	1	5	10	5	5	10	10	10	10	15	15	10	100	2
1223	1195	1	2	2	1	1	0	1	1	1	2	1	8	90	5	9	1	1	2	1	1	1	1	1	1	1	1	1	1	0	2	0	0	1	0	0	3	10	5	5	10	10	10	10	15	15	10	100	1
1224	1196	2	1	1	1	1	2	3	1	1	1	3	10	20	4	6	1	4	4	1	3	1	1	4	1	1	2	1	3	1	1	1	0	2	0	2	7	10	5	5	10	10	10	10	15	15	5	95	1
1225	1197	1	2	1	3	1	2	3	1	1	2	1	9	10	5	8	1	4	4	1	4	1	1	1	1	1	1	1	1	0	0	0	0	1	0	0	1	10	5	5	10	10	10	10	15	15	10	100	1
1226	1198	1	1	1	1	2	0	1	3	1	1	1	0	0	4.3	6.5	1	1	4	1	4	1	4	1	1	1	1	1	2	0	0	1	3	1	0	1	6	10	5	5	10	10	10	10	15	15	10	100	1
1227	1199	1	2	2	1	2	1	2	3	1	2	2	7	90	5	9	3	4	2	1	1	1	1	2	3	1	2	1	2	1	3	0	0	1	0	1	6	10	5	5	10	10	10	10	15	15	10	100	1
1228	1200	2	2	1	2	1	0	1	3	1	2	1	8	30	5	9	1	1	1	1	1	1	1	1	1	1	1	1	2	0	1	0	0	0	0	1	2	10	5	5	10	10	10	10	15	15	10	100	1
1229	1201	1	3	1	1	1	0	1	3	1	1	3	7	0	5	9	1	1	1	1	1	1	1	3	4	1	2	1	1	1	0	0	0	1	0	1	3	10	5	5	10	10	10	10	15	15	10	100	2
1230	1202	2	2	2	2	1	1	2	2	2	1	2	9	20	4	6	3	4	4	1	2	1	1	1	1	1	2	1	2	1	2	1	0	1	0	1	6	10	5	5	10	10	10	10	15	15	10	100	1
1231	1203	1	2	1	1	1	1	2	1	3	1	1	8	20	5	9	4	4	1	1	1	1	1	4	4	1	2	1	1	1	2	0	0	1	0	0	4	10	5	5	10	10	10	10	15	15	10	100	2
1232	1204	1	2	2	1	2	0	1	1	2	1	1	9	0	5	8	1	1	1	1	1	1	1	1	1	1	1	1	1	0	0	0	0	0	0	0	0	10	5	5	10	10	10	10	15	15	10	100	1
1233	1205	2	2	2	1	1	3	3	1	1	2	3	8	0	4	8	1	4	4	1	1	1	1	3	3	1	2	1	2	1	0	0	0	2	0	2	5	10	5	5	10	10	10	10	15	15	10	100	3
1234	1206	2	1	1	1	2	4	3	3	1	2	3	8.3	60	4.3	7.5	3	4	3	4	1	2	1	4	3	1	3	1	3	2	3	0	0	2	0	2	9	10	5	5	10	10	10	10	15	15	10	100	2
1235	1207	2	3	1	1	1	1	2	1	1	1	3	9	10	5	8	1	1	1	1	1	1	1	1	1	1	2	1	3	1	0	0	0	0	0	2	3	10	5	5	10	10	10	10	15	15	0	90	1
1236	1208	1	2	1	3	1	1	2	1	2	2	2	21	5	5	8	3	4	4	1	4	1	4	4	3	4	2	1	1	1	1	0	3	3	0	1	9	10	5	5	10	10	10	10	15	15	5	95	2
1237	1209	1	2	1	2	1	2	3	1	3	1	2	8	0	5.3	9.5	1	1	4	1	1	1	1	1	1	1	1	1	4	0	0	0	0	1	0	2	3	10	5	5	10	10	10	10	10	15	5	90	1
1238	1210	2	2	2	2	1	2	3	1	1	2	1	8	20	5	9	2	1	4	1	1	1	1	4	1	1	1	1	2	0	1	0	0	1	0	1	3	10	5	5	10	10	10	10	15	15	10	100	1
1239	1211	2	2	1	1	2	1	2	3	1	1	2	8.3	60	4.3	7.5	4	3	3	1	1	1	1	3	1	1	2	1	2	1	3	0	0	1	0	1	6	10	5	5	10	10	10	10	15	15	10	100	2
1240	1212	2	1	1	1	1	0	1	1	1	2	2	9	25	5	8	3	1	1	1	1	1	1	3	1	1	2	1	2	1	2	0	0	1	0	1	5	10	5	5	10	10	10	10	15	15	10	100	2
1241	1213	1	1	1	2	3	0	1	3	1	2	1	8	0	4.3	8.5	1	1	1	1	4	1	1	1	1	1	1	1	1	0	0	0	0	1	0	0	1	10	5	5	10	10	10	10	15	15	10	100	1
1242	1214	2	2	1	1	1	0	1	1	1	2	2	7.3	30	5.3	9	1	2	2	1	2	1	2	2	2	1	2	1	2	1	1	0	0	1	0	1	4	10	5	5	10	10	10	10	15	15	10	100	1
1243	1215	2	2	1	2	1	2	3	1	1	1	1	7	0	4	9	1	4	4	1	4	1	4	1	4	1	2	1	3	1	0	0	0	2	0	1	4	10	5	5	10	10	10	10	15	15	10	100	1
1244	1216	2	2	2	1	1	1	2	1	2	2	2	11	60	5	4	4	1	1	1	4	1	1	4	4	1	4	1	2	3	3	3	2	1	0	1	13	10	5	5	10	10	10	10	15	15	10	100	1
1245	1217	2	3	2	2	1	4	3	1	1	1	4	7.3	150	5.3	7.5	4	4	4	1	1	1	1	1	1	1	3	4	1	2	3	0	1	1	3	2	12	10	5	5	10	10	10	10	15	15	5	95	4
1246	1218	2	1	1	1	1	3	3	1	1	2	2	7	15	4	8	2	3	3	1	1	1	1	2	1	1	2	1	2	1	1	0	0	1	0	1	4	10	5	5	10	10	10	10	15	15	10	100	2
1247	1219	2	2	1	1	1	2	3	1	1	2	3	9	60	5	7	3	2	4	1	3	1	1	1	1	1	2	1	3	1	3	1	0	1	0	2	8	10	5	5	10	10	10	10	15	15	10	100	2
1248	1220	2	2	1	1	2	1	2	1	1	2	1	9	0	5	8	1	4	3	1	1	1	1	4	4	1	2	1	1	1	0	0	0	2	0	0	3	10	5	5	10	10	10	10	15	15	5	95	1
1249	1221	1	2	1	3	1	0	1	1	1	2	2	7.3	5	5	9	1	4	4	1	1	1	1	2	4	1	2	1	2	1	0	0	0	2	0	1	4	10	5	5	10	10	10	10	15	15	10	100	1
1250	1222	1	2	1	2	1	2	3	2	2	2	2	8	60	5	8	4	4	1	4	4	1	1	4	4	1	3	4	4	2	3	0	0	2	3	2	12	10	5	5	10	10	10	10	15	15	5	95	1
1251	1223	2	1	1	1	1	3	3	1	1	2	2	8.3	8	5.3	9	1	4	4	1	2	1	3	4	1	1	2	1	2	1	0	0	0	2	0	1	4	10	5	5	10	10	10	10	15	15	10	100	2
1252	1224	1	1	1	1	1	1	2	2	3	2	1	9	20	5	7	2	4	4	2	3	1	1	1	4	1	2	1	1	1	1	1	0	2	0	0	5	10	5	5	10	10	10	10	15	15	10	100	1
1253	1225	2	3	2	1	1	1	2	1	1	1	1	10	30	4	6	1	4	4	1	1	1	1	1	2	1	2	1	1	1	1	1	0	1	0	0	4	10	5	5	10	10	10	10	15	15	10	100	1
1254	1226	2	3	2	2	1	1	2	1	1	1	4	12	60	4.3	3.5	4	4	4	1	1	1	1	4	1	1	3	1	4	2	3	3	1	1	0	3	13	10	5	5	10	10	10	10	15	10	5	90	2
1255	1227	2	1	1	1	1	3	3	1	1	1	1	9	30	6	8	4	1	4	1	3	1	1	1	1	1	2	1	1	1	2	0	0	1	0	0	4	10	5	5	10	10	10	10	15	15	10	100	1
1256	1228	2	1	1	1	1	0	1	1	1	1	2	9	10	5	8	1	3	2	1	4	1	1	1	2	1	2	1	1	1	0	0	0	1	0	1	3	10	5	5	10	10	10	10	15	15	10	100	2
1257	1229	2	2	1	1	1	3	3	1	1	1	1	8	30	8	11	1	4	2	1	1	1	1	3	2	1	2	1	2	1	1	0	0	1	0	1	4	10	5	5	10	10	10	10	15	10	5	90	1
1258	1230	2	2	2	3	1	3	3	1	1	2	4	21.3	120	5	5.5	4	4	4	3	4	1	1	4	1	1	3	1	1	2	3	2	3	2	0	2	14	10	5	5	10	10	10	10	15	15	5	95	2
1259	1231	2	2	1	1	1	1	2	1	2	1	2	11	1	4	4	4	4	3	1	1	1	3	4	4	4	4	1	2	3	2	3	1	2	0	1	12	10	5	5	10	10	10	10	15	15	10	100	2
1260	1232	2	3	1	2	1	1	2	1	1	1	4	7.3	5	5.3	8.5	1	4	4	1	4	1	1	1	1	1	1	1	3	0	0	0	0	1	0	3	4	10	5	5	10	10	10	10	15	15	5	95	2
1261	1233	1	2	1	2	1	2	3	1	2	2	1	11	30	5	5.5	4	4	4	4	1	1	1	1	1	1	2	1	2	1	2	2	0	1	0	1	7	10	5	5	10	10	10	10	15	15	10	100	2
1262	1234	1	1	1	1	1	3	3	2	1	1	4	9	10	5.15	8.3	1	4	4	1	1	1	1	4	4	1	2	1	4	1	0	0	0	2	0	3	6	10	5	5	10	10	10	10	15	15	10	100	4
1263	1235	2	2	1	1	1	1	2	1	1	1	2	9	10	4	7	1	4	4	1	4	1	1	1	1	1	2	1	2	1	0	1	0	1	0	1	4	10	5	5	10	10	10	10	15	15	10	100	1
1264	1236	2	1	2	1	1	2	3	1	1	2	4	12	60	5	4	4	4	3	1	1	4	1	4	3	1	4	1	1	3	3	3	1	2	0	2	14	10	5	5	10	10	10	10	15	15	10	100	3
1265	1237	1	2	1	2	1	2	3	3	3	1	1	9.3	60	6.3	8	4	4	3	1	4	1	1	1	1	1	2	1	2	1	3	0	0	1	0	1	6	10	5	5	10	10	10	10	15	15	10	100	3
1266	1238	2	2	2	1	1	2	3	1	1	2	2	10	30	5	7	4	4	4	4	4	1	1	3	4	1	2	1	3	1	2	1	0	2	0	2	8	10	5	5	10	10	10	10	15	15	5	95	2
1267	1239	1	2	1	1	1	0	1	3	3	1	4	8	10	5	8.3	1	4	4	1	4	1	1	4	4	1	2	1	4	1	0	0	0	2	0	3	6	10	5	5	10	10	10	10	15	15	10	100	2
1268	1240	2	2	2	2	1	1	2	1	1	1	1	8.3	10	5.3	8.3	1	1	4	1	1	1	1	1	1	1	1	1	4	0	0	0	0	1	0	2	3	10	5	5	10	10	10	10	15	15	5	95	1
1269	1241	2	1	1	1	1	3	3	1	1	1	1	7	5	5	8.5	1	3	4	1	2	1	1	3	2	1	2	1	1	1	0	0	0	1	0	0	2	10	5	5	10	10	10	10	15	15	5	95	1
1270	1242	1	2	1	2	1	1	2	1	1	2	4	8	30	5	8.5	1	2	2	1	1	1	1	1	1	4	2	1	4	1	1	0	0	1	0	3	6	10	5	5	10	10	10	10	15	15	10	100	3
1271	1243	2	2	1	1	2	0	1	1	1	2	3	8	60	5	7	4	4	4	1	1	1	1	2	4	1	2	1	3	1	3	1	1	2	0	2	10	10	5	5	10	10	10	10	15	15	10	100	4
1272	1244	1	2	1	1	1	2	3	3	2	2	2	11	20	6	7	1	3	4	1	1	1	1	2	3	3	2	1	3	1	1	1	0	2	0	2	7	10	5	5	10	10	10	10	15	15	5	95	2
1273	1245	2	1	1	1	1	3	3	1	1	1	1	8	60	5	8	3	4	1	1	1	1	1	1	1	1	2	1	2	1	3	0	0	1	0	1	6	10	5	5	10	10	10	10	15	15	10	100	1
1274	1246	2	2	2	1	1	0	1	1	1	1	1	11	30	5	6	1	4	4	1	1	1	1	1	1	1	2	1	1	1	1	1	0	1	0	0	4	10	5	5	10	10	10	10	15	15	10	100	1
1275	1247	2	3	2	2	1	1	2	1	1	2	1	20.3	5	5	9.5	1	4	4	1	1	1	4	3	1	1	2	1	1	1	0	0	3	2	0	0	6	10	5	5	10	10	10	10	15	15	10	100	1
1276	1248	2	1	1	1	1	4	3	1	1	1	3	7	10	5	4	1	4	4	1	4	1	1	3	4	1	2	1	1	1	0	3	3	2	0	1	10	10	5	5	10	10	10	10	15	15	10	100	4
1277	1249	2	2	1	1	3	1	2	1	1	1	1	8	5	5	7	1	4	4	1	4	1	1	1	1	1	2	1	4	1	0	1	1	1	0	2	6	10	5	5	10	10	10	10	15	15	0	90	1
1278	1250	2	2	1	2	1	0	1	1	1	2	1	8	5	5	9	1	4	4	1	4	1	1	1	2	1	1	1	2	0	0	0	0	2	0	1	3	10	5	5	10	10	10	10	15	15	10	100	1
1279	1251	1	2	1	1	1	2	3	1	3	1	2	6	42.8393	4	10	1	4	4	1	1	1	1	1	1	1	1	1	2	0	1	0	0	1	0	1	3	10	5	5	10	10	10	10	15	15	5	95	1
1280	1252	1	2	1	2	1	1	2	1	2	1	3	10	0	5	7	1	4	3	3	4	1	3	3	3	1	2	1	3	1	0	1	0	2	0	2	6	10	5	5	10	10	10	10	15	15	10	100	2
1281	1253	2	2	2	2	1	1	2	1	1	1	1	7	120	5	6	4	2	3	1	1	1	1	4	3	1	3	1	1	2	3	1	3	1	0	0	10	10	5	5	10	10	10	10	15	15	10	100	1
1282	1254	1	1	1	1	1	0	1	3	3	1	4	7.3	10	5	7.5	1	4	4	1	4	1	1	3	2	1	3	1	1	2	0	0	1	2	0	2	7	10	5	5	10	10	10	10	15	15	10	100	1
1283	1255	2	2	2	1	1	2	3	1	2	2	2	9	120	6	7	4	4	1	1	1	4	1	2	4	1	2	1	1	1	3	1	1	2	0	1	9	10	5	5	10	10	10	10	15	15	5	95	1
1284	1256	2	1	1	1	2	0	1	1	1	1	1	8	5	5	8.5	1	2	2	1	1	1	1	1	1	1	1	1	2	0	0	0	0	1	0	1	2	10	5	5	10	10	10	10	15	15	10	100	1
1285	1257	2	1	1	1	1	1	2	1	1	1	1	8	15	5	8	2	3	4	1	2	1	1	3	1	1	1	1	1	0	1	0	0	1	0	0	2	10	5	5	10	10	10	10	15	15	10	100	1
1286	1258	1	3	1	3	1	1	2	1	2	2	2	10	20	5	7	1	4	4	1	1	1	1	1	1	1	2	1	2	1	1	1	0	1	0	1	5	10	5	5	10	10	10	10	15	15	10	100	1
1287	1259	1	1	1	2	1	1	2	1	3	2	2	10	10	7.3	7	1	1	1	1	1	1	1	1	1	1	1	1	1	0	0	1	1	0	0	1	3	10	5	5	10	10	10	10	15	15	10	100	1
1288	1260	2	2	2	1	1	1	2	1	1	1	3	6	60	4.3	10	3	4	4	1	1	1	1	4	1	1	2	1	2	1	3	0	0	1	0	2	7	10	5	5	10	10	10	10	15	15	5	95	1
1289	1261	2	1	1	1	1	1	2	1	1	1	4	8	120	6	6	4	4	4	2	1	1	1	4	3	1	3	1	1	2	3	1	3	2	0	2	13	10	5	5	10	10	10	10	15	15	10	100	2
1290	1262	1	1	1	3	1	0	1	1	2	1	1	10.3	30	6.3	8	1	2	2	1	1	1	1	1	1	1	1	1	1	0	1	0	0	1	0	0	2	10	5	5	10	10	10	10	15	15	10	100	1
1291	1263	2	2	2	1	1	0	1	1	1	1	1	9	5	5	8	1	1	3	1	1	1	1	1	1	1	1	1	1	0	0	0	0	1	0	0	1	10	5	5	10	10	10	10	15	15	10	100	1
1292	1264	2	2	2	1	1	1	2	1	1	2	2	7	120	6	8	4	4	4	1	1	1	1	1	1	1	1	1	4	0	3	0	2	1	0	2	8	10	5	5	10	10	10	10	15	15	10	100	3
1293	1265	1	2	1	1	1	0	1	1	3	1	2	20.45	30	6	9	4	4	1	1	1	1	1	1	4	1	2	1	1	1	2	0	3	1	0	1	8	10	5	5	10	10	10	10	15	15	0	90	4
1294	1266	2	2	1	2	1	0	1	1	1	1	1	9	25	5	7.5	1	3	2	1	1	1	1	2	1	1	2	1	1	1	1	0	0	1	0	0	3	10	5	5	10	10	10	10	15	15	10	100	2
1295	1267	2	1	1	1	1	1	2	1	1	1	2	10	30	5	7	3	1	4	1	1	1	1	1	1	1	2	1	1	1	2	1	0	1	0	1	6	10	5	5	10	10	10	10	15	15	10	100	1
1296	1268	1	2	1	3	3	4	3	3	3	1	1	8	10	4	6	1	1	4	1	1	1	1	1	1	1	2	1	1	1	0	1	1	1	0	0	4	10	5	5	10	10	10	10	15	15	10	100	1
1297	1269	1	1	2	3	2	2	3	1	3	1	1	9	60	7	9	4	4	4	1	1	4	1	1	4	1	2	1	1	1	3	0	0	2	0	0	6	10	5	5	10	10	10	10	15	15	10	100	4
1298	1270	1	3	2	3	3	2	3	2	2	1	1	8	60	7	10	1	4	4	1	4	1	1	1	1	1	2	1	1	1	2	0	0	1	0	0	4	5	5	5	10	10	10	10	10	15	0	80	2
1299	1271	2	1	1	1	1	1	2	1	1	2	3	7	10	5.3	9	1	2	3	1	1	1	1	2	1	1	1	1	3	0	0	0	0	1	0	2	3	10	5	5	10	10	10	10	15	15	10	100	2
1301	1272	1	2	1	2	1	2	3	3	1	1	3	8	30	7	11	2	1	4	1	3	1	1	4	1	1	2	1	2	1	1	0	0	1	0	2	5	10	5	5	10	10	10	10	15	10	10	95	1
1302	1273	2	1	2	2	1	1	2	1	1	2	2	8	5	4.3	8.3	1	3	3	1	1	1	1	4	4	1	2	1	2	1	0	0	0	2	0	1	4	10	5	5	10	10	10	10	15	15	10	100	2
1303	1274	2	2	1	2	1	1	2	1	1	2	3	9	0	5	7.46658	2	4	4	1	1	1	1	4	4	1	2	1	3	1	1	0	0	2	0	2	6	10	5	5	10	10	10	10	15	15	5	95	1
1304	1275	2	2	1	1	1	0	1	1	1	2	1	9	0	5	8	1	1	2	1	4	1	1	1	1	1	1	1	1	0	0	0	0	1	0	0	1	10	5	5	10	10	10	10	15	15	10	100	1
1305	1276	1	3	2	1	1	0	1	3	2	1	2	10	30	6	7	4	4	4	1	1	1	1	2	1	1	2	1	1	1	2	1	0	1	0	1	6	10	5	5	10	10	10	10	10	15	5	90	1
1306	1277	1	2	1	1	1	1	2	1	2	1	3	9.15	10	5	7	3	4	4	1	1	1	1	3	1	1	2	1	3	1	1	1	0	1	0	2	6	10	5	5	10	10	10	10	15	15	10	100	2
1307	1278	2	2	2	1	1	0	1	1	1	1	1	7	60	4.45	9	4	2	3	1	1	1	1	4	3	1	2	1	1	1	3	0	0	1	0	0	5	10	5	5	10	10	10	10	15	15	10	100	3
1308	1279	2	3	2	1	1	3	3	1	3	1	1	8	0	5	9	1	1	1	1	1	1	1	1	1	1	2	1	1	1	0	0	0	0	0	0	1	10	5	5	10	10	10	10	15	15	10	100	1
1309	1280	1	2	1	2	1	1	2	1	2	1	2	10	45	6	6.5	4	3	1	1	1	1	1	3	3	1	3	2	2	2	3	1	1	1	1	1	10	10	5	5	10	10	10	10	15	15	10	100	1
1310	1281	1	2	2	2	1	0	1	1	2	1	1	9	20	5	7	1	1	2	1	1	1	1	1	4	1	2	1	1	1	1	1	0	1	0	0	4	10	5	5	10	10	10	10	15	15	10	100	1
1311	1282	2	1	1	1	1	1	2	1	1	1	4	8	0	5	9	1	4	4	1	4	4	1	4	4	1	3	1	4	2	0	0	0	2	0	3	7	10	5	5	10	10	10	10	0	15	5	80	4
1312	1283	1	1	1	3	1	1	2	3	2	2	2	8.45	8	5	7.5	1	3	3	1	1	1	1	2	2	1	1	1	2	0	0	0	0	1	0	1	2	10	5	5	10	10	10	10	15	15	10	100	2
1313	1284	1	1	1	3	3	0	1	2	2	1	2	9	30	6	8.5	3	4	4	1	4	1	1	1	4	1	2	1	2	1	2	0	0	2	0	1	6	10	5	5	10	10	10	10	15	15	10	100	2
1314	1285	2	3	2	2	2	2	3	1	1	2	1	10	30	5.3	7	4	1	1	1	1	1	1	2	1	1	1	1	2	0	2	1	0	1	0	1	5	10	5	5	10	10	10	10	15	15	5	95	1
1315	1286	2	2	1	1	1	1	2	1	1	1	3	9	30	6	8	1	2	3	1	1	1	1	4	3	1	2	1	2	1	1	0	0	1	0	2	5	10	5	5	5	10	10	10	15	15	10	95	4
1316	1287	1	2	2	2	1	0	1	1	3	1	3	7	30	4.45	6.5	1	3	3	2	1	2	3	1	4	1	2	1	2	1	1	1	2	2	0	2	9	10	5	5	10	10	10	10	15	15	5	95	1
1317	1288	1	1	1	2	1	0	1	3	1	1	3	7	7	4.3	9	2	1	1	1	3	1	1	3	1	1	1	1	2	0	1	0	0	1	0	2	4	10	5	5	10	10	10	10	15	15	0	90	1
1318	1289	2	2	2	2	1	0	1	1	1	2	2	10	75	4.3	8.5	4	1	4	1	1	1	1	3	1	4	2	1	3	1	3	0	0	1	0	2	7	10	5	5	10	10	10	10	15	15	10	100	1
1319	1290	1	1	1	1	3	0	1	3	2	2	1	7	20	3	8	1	1	1	1	1	3	1	2	1	1	2	1	2	1	1	0	0	1	0	1	4	10	5	5	10	10	10	10	15	15	10	100	3
1320	1291	2	1	2	1	1	0	1	2	1	1	3	8	60	5	7	1	1	1	1	1	1	1	4	1	1	2	1	3	1	2	1	1	1	0	2	8	10	5	5	10	10	10	10	15	15	10	100	1
1321	1292	2	1	1	2	1	1	2	1	1	1	2	20	60	5.3	9.5	4	4	4	1	1	1	1	1	1	1	1	1	2	0	3	0	3	1	0	1	8	10	5	5	10	10	10	10	15	15	10	100	2
1322	1293	2	2	1	1	1	1	2	1	1	1	3	8	0	6	10	1	1	4	1	3	1	1	1	1	1	1	1	4	0	0	0	0	1	0	3	4	10	5	5	10	10	10	10	5	15	5	85	4
1323	1294	2	1	1	2	1	3	3	1	1	1	4	6	40	6	7	4	4	4	4	4	4	4	4	4	4	3	1	4	2	3	1	3	3	0	3	15	0	0	0	0	5	5	0	0	0	0	10	4
1324	1295	1	2	1	2	1	0	1	3	1	1	1	8.45	10	4.3	7	2	3	3	1	3	1	1	2	1	1	2	1	1	1	1	1	0	1	0	0	4	10	5	5	10	10	10	10	15	15	10	100	2
1325	1296	2	2	2	1	1	1	2	2	3	1	1	7	60	6	9	1	1	2	1	1	1	1	2	4	1	2	1	1	1	2	0	1	1	0	0	5	5	0	5	5	10	10	10	10	15	5	75	1
1326	1297	1	3	1	1	3	2	3	2	3	1	3	8	60	5.3	8	3	4	4	4	1	1	1	2	3	1	3	1	3	2	3	0	0	2	0	2	9	10	5	5	10	10	10	5	10	10	5	80	4
1327	1298	2	3	1	2	1	2	3	1	3	2	4	9	0	5	7.46658	1	4	3	1	1	3	3	4	4	1	2	1	3	1	0	0	0	2	0	3	6	10	5	5	10	10	10	10	15	15	5	95	4
1328	1299	2	3	2	1	1	0	1	3	2	2	4	5.3	240	5.15	8	4	1	3	1	1	1	1	1	3	1	1	1	2	0	3	0	2	1	0	2	8	10	5	5	10	10	10	10	15	10	5	90	2
1329	1300	2	1	1	1	2	0	1	1	1	1	2	8	30	5	8	4	2	3	1	3	1	1	3	4	1	3	1	2	2	2	0	0	2	0	1	7	10	5	5	10	10	10	10	15	15	10	100	1
1330	1301	1	1	1	3	3	1	2	3	2	1	3	9	30	5	7	3	4	4	1	1	1	1	1	4	1	2	1	3	1	2	1	0	1	0	2	7	10	5	5	10	10	10	10	15	15	10	100	3
1331	1302	2	2	1	2	1	1	2	1	1	1	2	9	0	6	8	1	1	1	1	1	1	1	1	1	1	2	1	2	1	0	0	0	0	0	1	2	10	5	5	10	10	10	10	15	15	10	100	2
1332	1303	2	3	2	1	1	2	3	1	1	1	2	7.3	30	5.3	6	4	4	4	1	1	4	1	1	4	1	3	1	1	2	2	1	3	2	0	1	11	10	5	5	10	10	10	10	15	15	5	95	2
1333	1304	2	2	1	1	1	1	2	1	1	2	1	8	20	5.3	7	1	1	1	1	1	1	1	1	1	1	1	1	1	0	1	1	1	0	0	0	3	10	5	5	10	10	10	10	15	15	10	100	1
1334	1305	2	3	2	1	1	1	2	1	1	1	1	10	10	5	6.5	3	1	3	1	2	1	1	1	1	1	1	1	1	0	1	1	0	1	0	0	3	10	5	5	10	10	10	10	15	15	5	95	1
1335	1306	2	2	1	1	1	2	3	1	1	2	1	9	0	6	8	1	4	4	1	1	1	1	4	4	1	1	1	3	0	0	0	0	2	0	1	3	10	5	5	10	10	10	10	15	15	10	100	1
1336	1307	2	2	1	2	1	1	2	1	1	1	2	9	0	5	8	1	1	4	1	4	1	1	3	1	1	2	1	4	1	0	0	0	1	0	2	4	10	5	5	10	10	10	10	15	15	10	100	1
1337	1308	1	2	1	2	2	1	2	1	1	2	3	9	0	6	8	2	4	3	1	3	1	1	3	4	1	2	1	1	1	1	0	0	2	0	1	5	10	5	5	10	10	10	10	15	15	10	100	2
1339	1309	1	2	2	1	1	3	3	2	3	1	1	10	50	5.3	5	4	4	4	1	1	1	1	3	1	1	2	1	2	1	3	2	2	1	0	1	10	10	5	5	10	10	10	10	15	15	5	95	1
1340	1310	2	2	1	1	1	1	2	3	1	1	3	8	5	4	8	1	4	4	1	1	1	1	2	1	1	2	1	3	1	0	0	0	1	0	2	4	10	5	5	10	10	10	10	10	10	5	85	2
1341	1311	2	2	1	1	1	3	3	1	1	1	4	8	30	5	7.5	4	4	4	1	3	3	3	4	3	1	3	1	3	2	2	0	1	2	0	3	10	10	5	5	10	10	10	10	15	15	10	100	2
1342	1312	1	1	1	2	1	0	1	3	2	1	2	9	13	3	5	1	4	4	1	3	1	1	2	2	1	2	1	2	1	0	2	1	2	0	1	7	10	5	5	10	10	10	10	15	15	10	100	1
1343	1313	1	2	2	2	1	3	3	1	1	1	2	8	30	5	8.5	4	4	4	1	1	1	1	1	1	4	2	1	2	1	2	0	0	1	0	1	5	10	5	5	10	10	10	10	15	15	0	90	1
1344	1314	1	1	1	3	2	1	2	3	2	2	1	8	5	5	9	1	4	4	1	1	1	1	1	1	1	1	1	4	0	0	0	0	1	0	2	3	10	5	5	10	10	10	10	15	15	10	100	1
1345	1315	1	3	2	3	3	1	2	1	2	1	4	8	15	5	6	1	1	4	1	1	1	1	3	1	1	2	1	4	1	0	1	2	1	0	3	8	10	5	5	10	10	10	10	10	10	5	85	2
1346	1316	2	1	2	1	1	0	1	1	1	1	1	8	30	5	7	1	4	4	1	4	1	1	2	2	1	2	1	1	1	1	1	1	2	0	0	6	10	5	5	10	10	10	10	15	15	10	100	1
1347	1317	1	1	1	2	3	0	1	3	1	2	3	9	20	5	3.5	1	4	4	1	4	1	1	1	1	1	4	1	2	3	1	3	3	1	0	2	13	10	5	5	10	10	10	10	15	15	10	100	1
1348	1318	1	2	1	2	1	2	3	3	3	2	2	8	30	5	8	1	1	1	1	2	1	1	4	1	1	2	1	2	1	1	0	0	1	0	1	4	10	5	5	10	10	10	10	15	15	10	100	2
1349	1319	2	2	1	1	1	0	1	2	1	2	1	9.3	20	5.3	7	1	4	4	2	4	1	1	4	1	1	2	1	3	1	1	1	0	2	0	1	6	10	5	5	10	10	10	10	15	15	10	100	1
1350	1320	2	3	2	1	1	1	2	1	1	1	4	7.3	30	6	7.46658	1	4	4	1	4	1	1	3	1	1	2	1	3	1	1	0	2	2	0	3	9	10	5	5	10	10	10	10	15	15	5	95	1
1351	1321	1	2	2	2	2	1	2	1	1	1	1	8	150	5	4.5	4	4	4	1	1	1	1	1	4	1	2	1	1	1	3	3	3	1	0	0	11	10	5	5	10	10	5	10	15	15	10	95	1
1352	1322	1	3	1	2	1	2	3	2	2	1	3	8	5	4.5	8.5	1	4	4	1	4	1	3	4	1	1	1	1	2	0	0	0	0	2	0	2	4	5	5	5	10	10	10	10	10	10	5	80	2
1353	1323	1	2	2	2	1	4	3	2	3	1	4	8	30	5.3	5	4	4	3	1	1	4	4	4	1	2	1	3	3	0	2	2	3	2	2	3	14	10	5	5	10	10	5	10	10	10	5	80	4
1354	1324	2	2	1	1	1	3	3	1	1	2	1	9	10	5	8	2	4	4	1	1	3	3	4	1	1	2	1	1	1	1	0	0	2	0	0	4	10	5	5	10	10	10	10	15	15	10	100	1
1355	1325	2	1	1	1	1	0	1	1	1	1	3	9	5	5	8	1	4	4	1	1	1	1	1	4	1	2	1	4	1	0	0	0	1	0	3	5	10	5	5	10	10	10	10	15	15	10	100	1
1356	1326	1	2	1	1	1	2	3	3	2	2	3	8.3	10	7	11.5	1	3	4	1	2	1	1	3	1	1	2	1	3	1	0	0	0	1	0	2	4	10	5	5	10	10	10	10	15	15	10	100	1
1357	1327	1	2	1	3	1	1	2	3	3	1	1	9	42.8393	6	7.46658	2	4	3	1	4	1	1	4	1	1	3	1	1	2	2	0	1	2	0	0	7	10	5	5	10	10	10	10	15	15	10	100	1
1358	1328	1	3	1	1	2	2	3	2	3	1	1	7	5	4	5	1	4	4	3	1	1	1	4	4	1	3	1	4	2	0	2	3	2	0	2	11	10	0	5	10	10	10	5	5	5	0	60	4
1359	1329	2	2	1	1	1	0	1	1	1	1	1	9	42.8393	5	7.46658	2	3	3	1	4	1	1	4	1	1	2	1	1	1	2	0	0	2	0	0	5	10	5	5	10	10	10	10	15	15	10	100	1
1360	1330	2	1	1	1	2	0	1	1	1	2	2	9	30	5	6	4	4	3	1	3	1	1	3	1	1	1	1	2	0	2	1	1	1	0	1	6	10	5	5	10	10	10	10	15	15	10	100	1
1361	1331	1	2	1	2	1	0	1	1	3	1	2	9	30	5.3	7	3	2	4	1	4	3	1	3	1	1	2	1	2	1	2	1	1	2	0	1	8	10	5	5	10	10	10	10	15	15	10	100	2
1362	1332	1	1	1	1	1	3	3	3	1	1	1	9	0	4	7	1	1	4	1	4	1	4	2	1	1	1	1	1	0	0	1	0	2	0	0	3	10	5	5	10	10	10	10	15	15	10	100	1
1363	1333	1	1	1	1	1	1	2	1	2	1	2	8.3	10	6	10	1	1	3	1	4	1	1	2	1	1	2	1	3	1	0	0	0	1	0	2	4	10	5	5	10	10	10	10	15	15	10	100	2
1364	1334	1	2	1	1	1	0	1	3	1	1	2	8	20	4.45	6	3	4	3	1	1	1	1	1	4	1	2	1	2	1	2	1	2	1	0	1	8	10	5	5	10	10	10	10	15	15	10	100	2
1365	1335	2	3	1	1	1	2	3	1	1	2	2	9	1	4.3	3	4	4	4	3	1	1	4	4	4	1	4	1	4	3	2	3	3	2	0	2	15	10	5	5	10	10	10	10	15	15	0	90	1
1366	1336	2	2	1	2	1	0	1	1	1	1	1	9	30	5	7	2	4	4	2	1	1	1	3	4	1	2	1	2	1	1	1	0	2	0	1	6	10	5	5	10	10	10	10	15	15	10	100	1
1367	1337	2	2	2	1	1	2	3	2	1	1	4	6	30	4	9	4	4	4	1	4	1	1	4	4	1	2	1	4	1	2	0	0	2	0	3	8	10	5	5	10	10	10	10	15	15	5	95	2
1368	1338	2	1	1	1	1	2	3	1	1	1	2	8.45	5	5	8	3	3	3	1	2	1	1	1	1	1	2	1	2	1	1	0	0	1	0	1	4	10	5	5	10	10	10	10	15	15	10	100	2
1369	1339	2	2	1	1	1	2	3	1	1	2	2	8	5	5	9	3	4	3	1	1	1	1	4	2	1	2	1	2	1	1	0	0	1	0	1	4	10	5	5	10	10	10	10	15	15	10	100	3
1370	1340	1	2	2	1	1	1	2	1	1	2	1	10	42.8393	5	7	1	1	1	1	1	1	1	1	1	1	2	1	1	1	1	1	0	0	0	0	3	10	5	5	10	10	10	10	15	15	10	100	1
1371	1341	2	2	1	1	1	1	2	1	2	1	2	9	120	6	7.46658	4	1	4	1	1	1	1	4	4	1	3	1	2	2	3	0	1	1	0	1	8	10	5	5	0	10	10	10	0	0	0	50	1
1372	1342	1	2	2	1	1	0	1	3	2	1	2	7	180	6.3	6	4	4	3	1	3	1	3	3	1	1	2	1	2	1	3	1	3	2	0	1	11	10	5	5	10	10	10	10	15	15	10	100	1
1373	1343	1	1	1	2	1	2	3	1	1	1	3	9.3	30	5.3	4.5	3	4	4	4	3	1	1	4	1	1	3	1	3	2	2	3	3	2	0	2	14	10	5	5	10	5	5	10	15	15	10	90	3
1374	1344	2	2	1	1	1	2	3	1	1	1	4	8	20	5	9	3	3	4	1	3	1	1	4	4	1	3	1	4	2	2	0	0	2	0	3	9	10	5	5	10	10	10	10	15	15	10	100	2
1375	1345	1	1	1	2	2	1	2	1	3	1	2	7	30	4	6.5	3	4	4	1	1	1	1	3	3	1	3	1	2	2	2	1	2	2	0	1	10	10	5	5	10	10	10	10	15	15	10	100	4
1376	1346	1	2	1	2	1	3	3	1	1	2	4	8	25	4.3	8.5	1	4	4	1	4	1	1	4	3	2	1	4	3	0	1	0	0	2	3	3	9	10	5	5	10	10	10	10	10	15	10	95	2
1377	1347	2	2	2	2	2	1	2	1	1	1	3	9	60	5	7	4	4	4	1	3	3	1	3	3	1	2	1	2	1	3	1	0	2	0	2	9	10	5	5	10	10	10	10	15	15	10	100	2
1378	1348	2	2	1	2	1	0	1	1	1	2	1	9	60	5	8	4	4	3	3	1	1	1	4	1	1	3	1	1	2	3	0	0	2	0	0	7	10	5	5	10	10	10	10	15	15	10	100	2
1379	1349	2	2	2	1	1	2	3	1	1	1	4	8	10	5	9	1	4	3	1	4	3	3	4	1	1	2	1	3	1	0	0	0	2	0	3	6	10	5	5	10	10	10	10	15	15	10	100	2
1380	1350	2	1	1	1	1	1	2	1	1	1	1	9	60	5	7	4	4	4	1	1	1	1	1	1	1	2	1	2	1	3	1	0	1	0	1	7	10	5	5	10	10	10	10	15	15	10	100	1
1381	1351	2	2	1	1	1	3	3	1	1	1	3	8	120	5	7	4	4	4	2	2	1	1	3	2	1	2	1	3	1	3	1	1	2	0	2	10	10	5	5	10	10	10	10	15	15	10	100	4
1382	1352	2	1	1	1	1	1	2	1	1	1	2	9	20	5	7	2	4	4	1	2	1	1	2	1	1	2	1	2	1	1	1	0	1	0	1	5	10	5	5	10	10	10	10	15	15	10	100	1
1383	1353	1	2	1	2	1	1	2	3	3	2	2	8	6	5	9	1	4	4	3	4	1	1	4	4	1	2	1	2	1	0	0	0	2	0	1	4	10	5	5	10	10	10	10	10	15	10	95	2
1384	1354	1	1	1	1	1	0	1	1	3	2	1	9	10	5	7	1	1	1	1	2	1	1	1	2	1	1	1	2	0	0	1	0	1	0	1	3	10	5	5	10	10	10	10	15	15	5	95	1
1385	1355	2	1	1	3	1	0	1	1	1	2	3	9.3	5	5	8.5	1	4	4	1	1	1	1	3	4	1	2	1	3	1	0	0	0	2	0	2	5	10	5	5	10	10	10	10	15	15	10	100	2
1386	1356	2	2	1	2	2	0	1	3	3	2	1	7.3	5	5	9	1	4	4	1	1	1	1	1	1	1	1	1	4	0	0	0	0	1	0	2	3	10	5	5	10	10	10	10	15	15	10	100	1
1387	1357	2	2	1	1	1	1	2	1	1	1	2	8	15	5	6	3	3	3	1	4	3	1	3	3	1	2	1	2	1	1	1	2	2	0	1	8	10	5	5	10	10	10	10	15	15	10	100	2
1388	1358	1	2	1	2	1	2	3	3	2	1	1	7	0	6	7	1	1	1	1	1	1	1	1	1	1	2	1	1	1	0	1	3	0	0	0	5	10	5	5	10	10	10	10	15	15	10	100	1
1389	1359	1	2	1	2	1	2	3	1	1	1	4	9	40	5	8	4	3	3	3	2	1	1	1	1	1	3	4	4	2	3	0	0	1	3	3	12	0	0	0	0	0	5	0	0	5	0	10	1
1391	1360	1	2	1	2	1	1	2	3	1	1	1	8	0	5	9	1	2	2	4	2	1	1	4	4	1	1	1	3	0	0	0	0	2	0	1	3	10	5	5	10	10	10	10	15	15	5	95	1
1392	1361	1	2	1	3	1	1	2	3	2	2	1	9	30	5	8	1	4	4	1	3	1	1	2	2	1	2	1	2	1	1	0	0	2	0	1	5	10	5	5	10	10	10	10	15	15	10	100	2
1393	1362	2	3	2	1	1	3	3	1	1	1	1	11	0	5	6	1	3	4	1	3	1	1	1	1	1	2	1	2	1	0	1	0	1	0	1	4	10	5	5	10	10	10	10	15	15	10	100	2
1394	1363	1	2	1	2	1	1	2	1	1	1	2	8	15	5	8	3	2	4	1	2	1	1	1	1	1	2	1	2	1	1	0	0	1	0	1	4	10	5	5	10	10	10	10	15	15	10	100	1
1395	1364	1	2	1	3	1	2	3	2	3	1	1	8	0	10	14	1	1	2	1	1	1	1	2	4	1	1	1	1	0	0	0	0	1	0	0	1	10	5	5	10	10	10	10	15	15	10	100	1
1396	1365	2	1	1	1	3	0	1	1	1	2	3	10	10	4.3	6	1	1	4	1	1	1	1	4	1	1	2	1	2	1	0	1	0	1	0	2	5	10	5	5	10	10	10	10	15	15	10	100	1
1397	1366	2	3	2	1	1	2	3	1	1	2	3	8	180	5	7.46658	4	4	4	3	2	1	1	4	1	1	3	1	3	2	3	0	1	2	0	2	10	10	5	5	10	10	10	10	15	15	10	100	2
1398	1367	1	1	1	1	1	0	1	1	2	1	1	6	0	5	10	1	1	1	1	1	1	1	1	1	1	1	1	3	0	0	0	0	0	0	1	1	10	5	5	10	10	10	10	15	15	10	100	2
1399	1368	2	1	1	1	3	2	3	1	1	1	1	9	90	5	6.5	4	4	4	3	3	1	1	1	3	1	1	1	3	0	3	1	1	2	0	1	8	10	5	5	10	10	10	10	15	10	10	95	1
1400	1369	2	2	1	1	2	1	2	1	1	2	3	8	150	5	8	3	2	3	1	1	1	1	1	4	1	2	1	3	1	3	0	0	1	0	2	7	10	5	5	10	10	10	10	15	15	10	100	2
1401	1370	1	2	1	2	3	3	3	1	3	1	2	8	5	5	8.5	2	3	3	1	2	1	1	2	2	1	2	1	2	1	1	0	0	1	0	1	4	10	5	5	10	10	5	10	15	15	10	95	2
1402	1371	1	2	1	2	3	0	1	3	2	1	1	10	30	5	5	4	3	3	1	4	1	1	3	1	1	1	1	1	0	2	2	2	1	0	0	7	10	5	5	10	10	10	10	15	15	10	100	1
1403	1372	2	1	1	1	1	0	1	2	1	1	1	10	42.8393	5	7.46658	3	4	4	1	1	1	1	2	1	1	2	1	1	1	2	0	0	1	0	0	4	10	5	5	10	10	10	10	15	15	10	100	1
1404	1373	1	1	1	1	2	0	1	3	1	1	1	8	5	5.3	9	1	1	4	1	4	1	1	4	1	1	2	1	3	1	0	0	0	1	0	1	3	10	5	5	10	10	10	10	15	15	10	100	1
1405	1374	1	1	1	2	3	3	3	3	3	1	2	9	20	5.3	8	1	4	4	1	1	1	1	1	4	1	2	1	3	1	1	0	0	1	0	2	5	10	5	5	10	10	10	10	15	15	10	100	1
1406	1375	2	2	1	1	1	2	3	1	1	1	2	9	60	5	7	4	4	4	1	1	1	1	4	1	1	2	1	2	1	3	1	0	1	0	1	7	10	5	5	10	10	10	10	15	15	5	95	3
1407	1376	1	1	1	2	2	2	3	2	2	1	2	8	0	4.3	8.5	1	1	1	1	4	1	1	1	3	1	1	1	1	0	0	0	0	1	0	1	2	10	5	5	10	10	10	10	15	15	10	100	3
1408	1377	1	2	1	2	1	1	2	1	1	1	3	11	60	5	5	4	4	4	1	1	1	1	1	4	1	3	1	4	2	3	2	1	1	0	3	12	10	5	5	10	10	10	10	15	15	5	95	1
1409	1378	1	3	2	2	1	1	2	3	2	1	1	8	10	5	7	1	4	3	1	1	1	1	3	3	1	2	1	1	1	0	1	1	1	0	0	4	10	5	5	10	10	10	10	15	15	5	95	1
1410	1379	1	3	2	2	1	3	3	2	3	1	2	7	30	4	7.46658	1	1	1	1	1	1	1	1	4	1	1	1	3	0	1	0	1	1	0	2	5	10	5	5	10	10	10	10	15	10	10	95	1
1411	1380	1	2	1	1	2	1	2	3	2	1	1	7	30	4.3	8	1	4	4	1	2	1	1	1	1	1	2	1	1	1	1	0	0	1	0	0	3	10	5	5	10	10	10	10	15	15	10	100	1
1412	1381	2	2	1	2	1	3	3	1	1	1	2	8	60	5	6	4	4	1	1	3	1	2	2	4	1	1	1	3	0	3	1	2	2	0	2	10	10	5	5	10	10	10	10	15	15	5	95	2
1413	1382	1	2	1	1	1	0	1	3	2	1	1	8	0	4.3	8	1	1	1	1	1	1	1	1	1	1	1	1	1	0	0	0	0	0	0	0	0	10	5	5	10	10	10	10	15	15	10	100	1
1414	1383	2	1	2	1	1	2	3	1	1	2	3	8.3	0	5	8.5	1	1	4	1	1	3	1	3	1	1	2	1	3	1	0	0	0	1	0	2	4	10	5	5	10	10	10	10	15	15	10	100	1
1415	1384	2	2	2	2	1	2	3	1	1	2	3	9	1	5	7.5	4	4	3	1	3	1	1	3	4	1	2	1	3	1	2	0	0	2	0	2	7	10	5	5	10	10	10	10	15	15	10	100	1
1416	1385	2	2	1	1	1	1	2	1	1	1	3	8	180	6	7	4	4	4	1	3	2	1	2	3	1	3	1	2	2	3	1	2	2	0	2	12	10	5	5	10	10	10	10	15	15	10	100	1
1417	1386	1	3	1	1	1	2	3	1	3	1	2	7	30	4.3	4	4	1	3	1	1	1	1	1	1	1	2	1	1	1	2	3	3	1	0	1	11	10	5	5	10	10	10	10	15	15	10	100	2
1418	1387	2	2	2	1	1	2	3	1	1	2	4	11	120	5	3	4	4	4	2	4	4	1	3	4	1	4	1	4	3	3	3	3	2	0	3	17	10	5	5	10	10	10	10	15	15	10	100	3
1419	1388	1	3	2	2	1	1	2	3	3	2	2	8	10	5	8	2	4	4	1	1	1	1	2	4	1	2	1	2	1	1	0	0	2	0	1	5	10	5	5	10	10	10	10	15	15	10	100	2
1420	1389	2	2	2	1	1	1	2	1	1	1	1	8.3	5	4.3	8	1	1	1	1	1	3	1	2	1	1	1	1	1	0	0	0	0	1	0	0	1	10	5	5	10	10	10	10	15	15	10	100	1
1421	1390	1	1	2	1	1	1	2	3	2	1	1	9.3	0	5.45	7.5	1	2	4	1	1	1	1	3	1	1	1	1	1	0	0	0	0	1	0	0	1	10	5	5	10	10	10	10	15	15	10	100	1
1422	1391	1	2	1	2	1	3	3	2	1	1	2	8	30	6	7	4	4	4	1	4	1	1	3	3	1	2	1	2	1	2	1	2	2	0	1	9	10	5	5	10	10	10	10	15	15	10	100	3
1423	1392	2	3	1	2	1	4	3	1	1	1	1	8	60	9	12	4	4	4	4	4	1	4	4	1	1	2	1	4	1	3	0	0	2	0	2	8	10	5	5	10	10	10	10	15	15	10	100	3
1424	1393	1	2	2	3	2	1	2	1	2	2	3	8	30	5	8	1	1	4	1	1	1	1	2	1	1	2	1	3	1	1	0	0	1	0	2	5	10	5	5	10	10	10	10	15	15	10	100	1
1425	1394	1	1	1	3	1	3	3	2	1	1	1	9.3	5	6	7.5	1	2	2	1	3	2	2	1	1	1	1	1	2	0	0	0	0	1	0	1	2	10	5	5	10	10	10	10	15	15	10	100	1
1426	1395	1	2	1	1	1	0	1	1	2	1	1	9	30	4.3	7	1	1	1	1	3	1	1	1	1	1	1	1	1	0	1	1	0	1	0	0	3	10	5	5	10	10	10	10	15	15	10	100	1
1427	1396	1	2	2	2	2	1	2	2	2	1	2	9	60	5	7	4	4	4	1	1	1	1	2	2	1	1	1	3	0	3	1	0	1	0	2	7	10	5	5	10	10	10	10	15	15	10	100	2
1428	1397	1	2	2	1	1	2	3	2	3	2	2	8	60	5.3	8	3	4	4	1	1	1	3	1	1	1	2	1	3	1	3	0	0	1	0	2	7	10	5	5	10	10	10	10	15	15	5	95	4
1429	1398	2	1	1	1	1	2	3	1	1	1	1	8.3	120	5	4.5	4	4	4	1	1	1	1	4	1	1	3	1	1	2	3	3	3	1	0	0	12	10	0	0	0	10	10	0	5	5	0	40	1
1430	1399	2	2	2	1	1	1	2	1	2	2	1	8	20	5	7	3	4	4	3	1	2	1	3	2	1	2	1	2	1	2	1	1	2	0	1	8	10	5	5	10	10	10	10	15	15	10	100	1
1431	1400	1	3	2	1	1	2	3	3	1	2	4	8	60	1	4	4	1	4	1	1	1	1	1	4	1	4	1	2	3	3	3	1	1	0	2	13	10	5	5	10	10	10	10	15	15	10	100	1
1432	1401	2	1	1	1	1	2	3	3	1	1	2	9	120	5	6	4	4	4	1	3	1	3	2	4	1	3	1	4	2	3	1	1	2	0	2	11	10	5	5	10	10	10	10	15	15	10	100	1
1433	1402	2	2	2	1	1	2	3	1	1	1	3	9	120	5	7.46658	4	4	2	2	3	1	2	4	3	1	2	1	3	1	3	0	0	2	0	2	8	10	5	5	10	10	10	10	15	15	10	100	3
1434	1403	1	2	1	2	2	1	2	3	1	1	4	8	30	5	8	1	4	4	1	1	1	4	3	4	1	1	1	2	0	1	0	0	2	0	2	5	10	5	5	10	10	10	10	15	15	5	95	4
1435	1404	2	2	1	1	1	2	3	3	1	1	3	10	90	5	4.5	4	4	4	1	3	1	1	2	2	1	2	1	1	1	3	3	3	2	0	1	13	10	5	5	10	10	10	10	15	15	10	100	1
1436	1405	1	2	1	3	1	4	3	3	3	1	1	8	60	9	12	4	4	4	4	4	1	4	4	1	1	3	1	4	2	3	0	0	2	0	2	9	10	5	5	10	10	10	10	10	15	5	90	2
1437	1406	2	2	1	1	1	1	2	3	1	2	2	9.3	30	6.3	7.46658	3	1	1	1	1	1	1	1	3	1	2	1	1	1	2	0	1	1	0	1	6	10	5	5	10	10	10	10	15	15	10	100	1
1438	1407	1	1	1	2	1	0	1	2	2	1	2	8	30	6	10	1	4	4	1	1	1	2	2	3	1	2	1	2	1	1	0	0	2	0	1	5	10	5	5	10	10	10	10	15	15	0	90	3
1439	1408	2	2	1	1	1	3	3	1	1	1	3	8	30	6	7	1	4	4	4	1	4	1	1	4	1	3	4	2	2	1	1	2	2	3	2	13	10	5	5	10	10	10	10	15	15	5	95	2
1440	1409	1	3	2	1	1	1	2	3	2	1	1	7.3	30	4	7	4	4	4	1	1	1	1	2	3	3	1	1	1	0	2	1	1	2	0	0	6	10	5	5	10	10	10	10	15	15	10	100	1
1441	1410	1	2	2	2	1	1	2	2	3	1	2	10	30	5	7.46658	2	4	4	1	4	1	1	2	1	1	2	1	2	1	1	0	0	2	0	1	5	10	5	5	10	10	10	10	15	15	10	100	1
1442	1411	1	2	1	2	1	1	2	3	2	2	1	7	10	5	7.5	1	2	2	1	4	1	1	2	2	1	1	1	1	0	0	0	1	1	0	0	2	10	5	5	10	10	10	10	15	15	10	100	1
1443	1412	2	2	1	2	1	1	2	1	1	1	4	9.3	60	4.3	5	4	4	2	1	1	1	1	4	1	1	4	4	1	3	3	2	2	1	3	2	16	10	5	5	10	10	10	10	15	15	5	95	4
1444	1413	2	2	1	1	1	0	1	1	1	1	1	8	10	5	7	2	4	4	1	1	1	1	3	1	1	2	1	2	1	1	1	1	1	0	1	6	10	5	5	10	10	10	10	15	15	10	100	1
1445	1414	1	2	1	1	1	0	1	3	3	1	2	8	30	4	8	1	4	4	1	1	1	2	1	1	1	2	1	2	1	1	0	0	1	0	1	4	10	5	5	10	10	10	10	15	15	10	100	2
1446	1415	2	2	2	3	1	1	2	1	1	1	1	7.3	30	6	10	3	4	4	1	3	1	1	3	1	3	2	1	1	1	2	0	0	2	0	0	5	10	5	5	10	10	10	10	15	15	10	100	3
1447	1416	1	1	1	1	3	0	1	3	2	1	2	8	0	5	8	1	1	1	1	1	1	1	1	1	1	2	1	2	1	0	0	0	0	0	1	2	10	5	5	10	10	10	10	15	15	10	100	1
1448	1417	1	2	1	1	1	1	2	2	3	1	2	10	30	5	7	2	4	3	4	4	3	3	4	3	1	2	1	2	1	1	1	0	3	0	1	7	10	5	5	10	10	10	10	15	15	10	100	2
1449	1418	2	1	1	1	1	0	1	1	1	1	1	9	40	4	6	4	2	1	1	1	1	1	1	3	1	1	1	1	0	3	1	0	1	0	0	5	10	5	5	10	10	10	10	15	15	10	100	1
1450	1419	2	2	1	2	1	1	2	1	1	1	3	8	180	4.97536	6	1	1	1	1	1	1	1	2	1	4	2	1	3	1	2	1	2	1	0	2	9	10	5	5	10	10	10	10	15	15	10	100	1
1451	1420	2	1	1	2	1	1	2	1	1	2	2	8.3	10	4.3	8	1	4	3	4	4	1	4	4	4	1	2	1	4	1	0	0	0	3	0	2	6	10	5	5	10	10	10	10	15	15	5	95	1
1452	1421	1	2	2	2	1	0	1	2	1	1	1	8	60	5	8	4	4	4	1	1	1	1	3	4	1	3	1	1	2	3	0	0	2	0	0	7	10	5	5	10	10	10	10	15	15	10	100	3
1453	1422	2	2	1	3	1	0	1	1	1	2	3	9	120	5	8	4	4	3	1	1	1	1	2	1	4	1	3	4	0	3	0	0	1	2	3	9	10	5	5	10	10	10	10	15	15	10	100	1
1454	1423	2	3	2	1	1	0	1	1	1	1	3	8	30	5	7	3	4	4	1	1	1	1	1	2	1	1	1	2	0	2	1	1	1	0	2	7	10	5	5	10	10	10	10	15	15	10	100	2
1455	1424	1	2	2	2	1	1	2	1	1	1	1	9	10	5	8	1	2	2	1	1	1	1	2	3	1	2	1	3	1	0	0	0	1	0	1	3	10	5	5	10	10	10	10	15	15	10	100	1
1456	1425	2	3	2	1	1	0	1	1	1	1	3	9	5	6	9	2	4	4	1	1	1	1	2	1	1	1	1	3	0	1	0	0	1	0	2	4	10	5	5	10	10	10	10	15	15	10	100	3
1457	1426	1	3	1	1	3	1	2	2	3	1	3	6	0	4.3	10.5	1	4	1	1	4	1	1	3	1	1	1	1	3	0	0	0	0	1	0	2	3	10	5	5	10	10	10	10	15	15	5	95	2
1458	1427	1	2	2	1	1	0	1	2	2	1	1	10	60	5	6	4	4	4	1	2	1	1	1	4	1	2	1	1	1	3	1	0	2	0	0	7	10	5	5	10	10	10	10	15	15	10	100	1
1459	1428	2	2	2	2	1	1	2	1	1	1	2	9	60	5	6.7	4	4	3	1	1	1	3	4	1	1	3	1	2	2	3	1	1	2	0	1	10	10	5	5	10	10	10	10	15	15	10	100	2
1460	1429	1	1	1	2	1	2	3	1	3	1	1	8	0	4.3	6.3	1	1	1	1	1	1	1	1	1	1	1	1	1	0	0	1	1	0	0	0	2	10	5	5	10	10	10	10	15	15	10	100	1
1461	1430	1	1	1	2	1	4	3	3	1	1	2	8	60	5	4	4	4	3	1	4	3	3	4	1	1	3	1	2	2	3	3	3	2	0	1	14	10	5	5	10	10	10	10	15	15	10	100	1
1462	1431	2	2	2	1	1	3	3	2	3	1	1	9	30	4.3	7.46658	2	1	1	1	1	1	1	3	1	1	2	1	1	1	1	0	0	1	0	0	3	10	5	5	10	10	10	10	15	15	10	100	1
1463	1432	2	2	2	2	1	1	2	1	1	1	3	8.3	10	5	8	3	4	4	1	1	1	1	1	4	1	2	1	1	1	1	0	0	1	0	1	4	10	5	5	10	10	10	10	15	15	10	100	1
1464	1433	1	2	1	3	3	1	2	1	1	2	2	8	10	5	7	1	1	3	1	4	1	1	3	1	1	2	1	3	1	0	1	1	1	0	2	6	10	5	5	10	10	10	10	15	15	10	100	1
1465	1434	2	2	1	2	1	2	3	1	1	1	4	8	42.8393	5	5	4	4	4	3	4	1	1	4	4	4	4	1	4	3	3	2	3	3	0	3	17	10	5	5	10	10	10	10	15	15	10	100	2
1466	1435	2	2	2	1	1	1	2	1	1	1	2	10	75	4.3	5	4	4	3	1	4	1	3	4	3	1	4	2	2	3	3	2	1	2	1	1	13	10	5	5	10	10	10	10	15	15	10	100	3
1467	1436	1	2	1	2	1	1	2	3	1	1	4	8.3	30	5	6	3	4	4	1	4	1	1	4	1	1	2	1	2	1	2	1	2	2	0	2	10	10	5	5	10	10	10	10	15	15	10	100	1
1468	1437	2	2	1	1	1	1	2	3	1	1	4	7	120	5	6	4	3	4	1	1	3	1	4	4	1	4	1	3	3	3	1	3	2	0	3	15	10	5	5	10	10	10	10	15	15	5	95	3
1469	1438	2	1	1	2	1	2	3	2	1	1	4	6	60	5	5	4	4	4	1	1	1	1	3	4	1	3	1	3	2	3	2	3	2	0	3	15	10	0	5	10	10	10	10	15	15	5	90	3
1470	1439	2	2	2	1	1	1	2	1	1	1	2	10	15	6.3	6	1	4	4	1	1	1	1	1	1	1	2	1	3	1	0	1	2	1	0	2	7	10	5	5	10	10	10	10	15	15	10	100	1
1471	1440	1	2	2	2	3	0	1	3	2	1	1	7.3	30	4	8	4	1	1	1	1	1	4	1	1	1	1	1	1	0	2	0	0	1	0	0	3	10	5	5	10	10	10	10	15	15	10	100	1
1472	1441	1	2	1	2	1	1	2	1	1	1	1	7	10	4	9.5	1	4	4	4	4	1	1	4	1	2	2	1	1	1	0	0	0	2	0	0	3	10	5	5	10	10	10	10	15	15	10	100	1
1473	1442	2	3	2	2	1	4	3	1	1	1	2	8	30	5	9	1	4	4	4	4	1	1	4	4	1	1	1	2	0	1	0	0	2	0	1	4	10	5	5	10	10	10	10	15	15	10	100	2
1475	1443	1	2	1	1	2	1	2	1	2	1	2	8.3	15	5	5.5	1	1	1	1	2	1	1	1	1	1	2	1	2	1	0	2	3	1	0	1	8	10	5	5	10	10	10	10	15	15	10	100	1
1476	1444	2	1	2	1	1	1	2	1	1	1	1	9	5	4	7	1	3	3	1	4	1	1	1	1	1	1	1	1	0	0	1	0	1	0	0	2	10	5	5	10	10	10	10	15	15	10	100	1
1477	1445	2	2	2	2	1	2	3	1	1	2	1	7	15	6	10	1	1	1	1	4	1	1	1	1	1	1	1	1	0	0	0	0	1	0	0	1	10	5	5	10	10	10	10	15	15	5	95	1
1478	1446	2	1	1	1	2	1	2	1	1	1	3	9	60	6	9	4	3	4	1	1	1	1	4	4	1	2	1	3	1	3	0	0	2	0	2	8	10	5	5	10	10	10	10	15	15	10	100	2
1479	1447	2	3	2	3	1	0	1	1	1	2	3	8	10	5	8	1	4	4	1	1	1	1	1	1	1	2	1	1	1	0	0	0	1	0	1	3	10	5	5	10	10	10	10	15	15	10	100	1
1480	1448	1	1	1	2	1	1	2	1	2	1	1	8.3	0	5.3	9	1	1	4	1	2	1	4	1	1	1	1	1	1	0	0	0	0	1	0	0	1	10	5	5	10	10	10	10	15	15	10	100	1
1481	1449	1	1	1	2	1	2	3	2	3	2	4	10.3	20	5	6.5	3	3	3	1	1	1	1	2	3	1	2	1	2	1	2	1	0	1	0	2	7	10	5	5	10	10	10	10	15	15	5	95	3
1482	1450	1	2	2	2	1	0	1	3	1	1	1	10	10	6	8	1	4	4	1	1	1	1	1	2	1	1	1	2	0	0	0	0	1	0	1	2	10	5	5	10	10	10	10	15	15	10	100	1
1483	1451	2	2	1	3	2	0	1	1	1	1	2	8	30	6	7.46658	1	1	1	1	1	1	1	1	1	1	1	1	2	0	1	0	2	0	0	1	4	10	5	5	10	10	5	10	15	15	10	95	1
1484	1452	2	2	2	3	1	1	2	1	1	2	2	9	10	5	8	1	3	4	1	3	1	1	2	1	1	1	1	4	0	0	0	0	1	0	2	3	10	5	5	10	10	10	10	15	15	10	100	1
1485	1453	2	1	1	2	1	0	1	3	2	1	3	8	30	5	9	4	4	2	2	1	1	1	1	1	2	1	2	1	0	2	0	0	1	1	1	5	10	5	5	10	10	10	10	15	15	10	100	2
1486	1454	2	2	1	1	1	1	2	1	1	1	2	8.3	50	6	8.5	1	4	4	1	1	1	1	1	1	2	2	1	4	1	1	0	0	1	0	2	5	10	5	5	10	10	10	10	15	15	10	100	1
1487	1455	2	2	1	2	1	1	2	1	1	2	2	9	30	5	9	1	3	3	1	1	1	4	4	3	1	3	1	2	2	1	0	0	2	0	1	6	10	5	5	10	10	10	10	10	15	10	95	2
1488	1456	1	2	1	2	2	3	3	2	3	1	2	9	60	4	4	4	4	3	3	3	4	3	4	4	1	3	1	2	2	3	3	3	3	0	1	15	10	5	5	10	10	10	10	15	15	10	100	1
1489	1457	2	1	1	1	1	0	1	1	1	2	2	10.3	2	5	7.5	1	4	4	4	4	1	2	3	4	1	2	1	2	1	0	0	0	2	0	1	4	10	5	5	10	10	10	10	10	15	10	95	1
1490	1458	2	1	1	2	1	0	1	1	1	2	2	8	60	4.3	7.5	4	4	3	1	3	1	1	4	1	1	2	1	2	1	3	0	0	2	0	1	7	10	5	5	10	10	10	10	15	15	5	95	1
1491	1459	2	1	1	2	1	0	1	1	1	1	1	8	60	5	7	4	4	4	1	2	1	1	3	1	1	3	1	1	2	3	1	1	1	0	0	8	10	5	5	10	10	10	10	15	15	10	100	1
1492	1460	2	1	1	3	2	0	1	1	1	1	1	10	5	4.3	6.5	1	1	1	1	1	1	1	1	1	1	2	1	1	1	0	1	0	0	0	0	2	10	5	5	10	10	10	10	15	15	10	100	1
1493	1461	1	2	1	3	1	2	3	1	1	1	3	7	15	4.3	7	1	1	4	1	1	1	1	4	1	1	2	1	3	1	0	1	1	1	0	2	6	10	5	5	10	10	10	10	15	15	10	100	1
1494	1462	1	2	1	3	2	2	3	1	3	1	1	8	30	6	7.46658	1	1	1	1	1	1	1	1	1	1	1	1	1	0	1	0	2	0	0	0	3	10	5	5	10	10	10	10	15	15	10	100	1
1495	1463	1	2	1	2	1	2	3	3	1	1	1	11	120	5.45	4	4	4	4	1	4	1	1	3	2	1	3	1	1	2	3	3	3	2	0	0	13	10	5	5	10	10	10	10	15	15	10	100	2
1496	1464	2	1	1	1	2	1	2	3	3	1	3	10	10	4	6	1	2	2	1	1	4	1	3	1	1	2	1	4	1	0	1	0	1	0	3	6	10	5	5	10	10	10	10	15	15	5	95	2
1497	1465	2	1	1	2	1	1	2	1	1	2	2	9	10	4	7	1	4	4	2	2	1	1	2	1	1	2	1	2	1	0	1	0	1	0	1	4	10	5	5	10	10	10	10	10	15	10	95	1
1498	1466	2	2	1	1	1	2	3	1	1	1	2	6	60	5	8	3	3	3	3	3	1	1	1	1	1	2	1	2	1	3	0	2	1	0	1	8	10	5	5	10	10	10	10	15	15	5	95	2
1499	1467	1	2	1	3	1	2	3	2	2	1	1	10	5	6	8	1	4	4	1	1	1	1	1	1	1	2	1	1	1	0	0	0	1	0	0	2	10	5	5	10	10	10	10	15	15	10	100	1
1500	1468	1	1	1	2	1	0	1	2	3	2	3	8.3	40	3.3	7	4	1	1	1	1	1	1	2	1	1	2	1	4	1	3	1	0	1	0	3	9	10	5	5	10	10	10	10	15	15	10	100	1
1501	1469	2	3	1	2	2	0	1	1	3	1	1	7	0	5	10	1	4	4	1	4	1	1	2	1	1	1	1	1	0	0	0	0	2	0	0	2	10	5	5	10	10	10	10	15	15	10	100	1
1502	1470	2	2	2	2	1	2	3	1	1	2	1	9.3	5	5	7	1	4	4	1	4	1	1	1	1	1	2	1	1	1	0	1	0	1	0	0	3	10	5	5	10	10	10	10	15	15	10	100	2
1503	1471	1	2	1	1	1	0	1	3	3	1	1	9	30	4	7	1	2	2	1	1	1	1	1	1	1	2	1	2	1	1	1	0	1	0	1	5	10	5	5	10	10	10	10	15	15	10	100	2
1504	1472	1	3	1	2	1	1	2	1	1	1	2	8	10	4.3	6	1	4	4	4	4	1	1	1	1	4	2	1	2	1	0	1	2	2	0	1	7	10	5	5	10	10	10	10	15	15	10	100	1
1505	1473	1	2	1	2	1	0	1	2	2	1	4	8	90	4	7.46658	4	1	4	1	1	1	1	1	1	1	3	4	4	2	3	0	0	1	3	3	12	10	5	5	10	10	10	10	15	15	10	100	1
1506	1474	1	2	2	2	2	3	3	1	3	2	2	6	30	4.3	9	3	4	4	3	4	1	1	4	1	2	2	1	2	1	2	0	0	2	0	1	6	10	5	5	10	10	10	10	15	10	0	85	1
1507	1475	1	2	1	2	3	2	3	3	3	1	2	8.3	0	5.3	9	1	1	4	1	4	1	1	1	1	1	1	1	1	0	0	0	0	1	0	1	2	10	5	5	10	10	10	10	15	15	10	100	1
1508	1476	2	1	1	2	2	2	3	1	1	1	3	9	0	4	7	1	1	4	1	4	1	1	3	1	4	1	1	3	0	0	1	0	2	0	2	5	10	5	5	10	10	10	10	15	15	10	100	1
1509	1477	2	2	2	2	1	2	3	1	1	2	1	10	5	5.3	7.5	1	4	4	1	3	1	1	1	4	1	1	1	2	0	0	0	0	2	0	1	3	10	5	5	10	5	10	10	15	15	10	95	1
1510	1478	2	1	1	1	1	0	1	2	1	1	4	7.3	120	6	8	4	4	4	1	1	1	1	3	4	1	3	1	3	2	3	0	2	2	0	3	12	10	5	5	10	10	10	10	5	15	5	85	4
1511	1479	1	3	2	2	3	1	2	2	2	1	4	8	60	6	9	4	4	4	4	4	1	4	4	1	4	3	1	4	2	3	0	0	3	0	3	11	0	0	0	0	5	5	0	0	5	0	15	4
1512	1480	2	1	2	2	2	3	3	1	1	2	1	8.3	120	5	6.5	3	3	3	1	2	2	2	1	1	1	2	1	1	1	3	1	2	1	0	0	8	10	5	5	10	10	10	10	15	15	10	100	1
1513	1481	2	2	1	2	1	1	2	1	1	1	3	8	60	5	9	4	1	1	3	4	1	1	1	1	1	2	4	4	1	3	0	0	1	3	3	11	10	0	0	10	10	10	10	5	5	0	60	2
1514	1482	2	1	1	1	1	1	2	1	1	2	3	9.3	30	5	7	3	3	3	3	1	1	1	2	1	1	2	1	1	1	2	1	0	1	0	1	6	10	5	5	10	10	10	10	15	15	10	100	1
1515	1483	1	2	2	2	1	0	1	3	1	2	2	7.3	60	5	8	4	4	3	1	4	1	1	3	1	1	2	1	2	1	3	0	1	2	0	1	8	10	5	5	10	10	10	10	15	15	10	100	1
1516	1484	1	2	1	2	1	2	3	1	1	1	2	9	15	5.3	8	4	3	3	1	1	1	1	3	1	1	2	1	2	1	2	0	0	1	0	1	5	10	5	5	10	10	10	10	15	15	10	100	2
1517	1485	2	2	1	1	3	2	3	1	1	1	3	7	60	5	4	4	4	4	1	1	1	1	1	4	1	3	1	2	2	3	3	3	1	0	2	14	10	5	5	10	10	10	10	10	15	10	95	1
1518	1486	2	2	1	1	1	0	1	1	1	1	3	7.3	30	5.45	7	4	4	4	1	1	1	3	3	1	1	3	1	3	2	2	1	2	2	0	2	11	10	5	5	10	10	10	10	15	15	10	100	2
1519	1487	2	3	1	1	1	0	1	2	1	1	3	8	30	5	8	2	4	4	1	1	1	4	2	3	1	2	1	3	1	1	0	0	2	0	2	6	10	5	5	10	10	10	10	15	15	5	95	1
1520	1488	1	1	2	1	1	0	1	1	1	1	2	9	20	5	7.5	3	3	3	2	1	1	1	1	1	1	2	1	2	1	2	0	0	1	0	1	5	10	5	5	10	10	10	10	15	15	10	100	2
1521	1489	2	2	1	2	1	1	2	1	1	1	1	8.3	25	5.3	7.5	1	1	1	1	1	1	1	2	1	1	2	1	1	1	1	0	1	1	0	0	4	10	5	5	10	10	10	10	15	15	10	100	1
1522	1490	2	2	1	1	1	0	1	3	1	2	1	9	40	4.5	8	4	4	4	1	4	1	4	1	1	1	2	1	1	1	3	0	0	2	0	0	6	10	5	5	10	10	10	10	15	15	10	100	3
1523	1491	2	3	1	1	1	2	3	1	1	1	4	8.3	60	6	3.5	4	4	4	4	1	1	1	3	1	1	3	1	2	2	3	3	3	2	0	2	15	10	5	5	10	10	10	10	15	15	5	95	1
1524	1492	1	3	1	2	1	1	2	2	1	1	4	8.3	60	5	4	4	4	4	1	3	1	1	1	1	1	2	1	2	1	3	3	3	1	0	2	13	10	5	5	10	10	10	10	15	15	5	95	1
1525	1493	2	2	1	1	3	1	2	3	1	1	1	8	60	4	7	4	4	4	1	1	1	4	1	4	1	3	1	4	2	3	1	0	2	0	2	10	10	5	5	10	10	10	10	15	15	10	100	1
1526	1494	2	1	2	1	1	1	2	3	1	1	4	7.3	30	3	7.46658	2	2	2	2	4	1	1	2	1	1	2	1	4	1	1	0	0	1	0	3	6	10	5	5	10	5	10	10	15	15	5	90	1
1527	1495	2	1	1	1	1	3	3	1	1	1	2	8	25	5	4	4	4	3	1	1	4	4	4	4	4	4	1	1	3	2	3	3	3	0	1	15	10	5	5	10	5	5	10	15	15	10	90	2
1528	1496	2	2	1	1	1	2	3	2	1	1	1	8.3	30	6	9.5	2	1	1	1	4	1	1	1	3	1	2	1	3	1	1	0	0	1	0	1	4	10	5	5	10	10	10	10	15	15	0	90	4
1529	1497	2	1	1	1	2	0	1	1	1	1	1	9	0	4	7	1	1	1	1	1	1	1	1	1	1	1	1	1	0	0	1	0	0	0	0	1	10	5	5	10	10	10	10	15	15	10	100	1
1530	1498	2	2	2	1	1	1	2	1	1	1	1	8.3	10	4.3	8	1	1	1	1	1	1	1	1	1	1	1	1	1	0	0	0	0	0	0	0	0	10	5	5	10	10	10	10	15	15	10	100	1
1531	1499	1	3	1	1	1	1	2	1	3	1	1	8.3	60	5	7.5	3	2	2	1	1	1	1	1	1	1	2	1	1	1	3	0	0	1	0	0	5	10	5	5	10	10	10	10	15	15	10	100	1
1532	1500	2	3	2	1	1	0	1	1	1	2	1	9	5	6	8	1	1	3	1	1	1	1	1	1	1	1	1	1	0	0	0	0	1	0	0	1	10	5	5	10	10	10	10	15	15	10	100	1
1533	1501	1	1	1	2	2	1	2	3	3	1	2	8	30	5	9	1	4	3	1	4	1	1	2	4	1	2	1	2	1	1	0	0	2	0	1	5	10	5	5	10	10	10	10	15	15	10	100	1
1534	1502	2	1	1	1	2	0	1	1	1	2	1	8	0	4	8	1	1	1	1	3	1	4	1	1	1	1	1	1	0	0	0	0	1	0	0	1	10	5	5	10	10	10	10	15	15	10	100	1
1535	1503	1	1	1	2	3	0	1	1	1	1	1	10.3	10	5	6.5	1	1	4	1	4	1	1	1	1	1	2	1	1	1	0	1	0	1	0	0	3	10	5	5	10	10	10	10	15	15	10	100	1
1536	1504	1	3	2	1	2	3	3	1	2	1	4	8.3	240	5	5	4	2	4	3	1	1	1	4	1	1	4	1	4	3	3	2	3	1	0	3	15	10	5	5	10	10	10	10	15	15	10	100	1
1537	1505	2	3	2	1	1	1	2	1	1	1	2	8	80	5	8	4	4	1	1	2	1	1	1	4	1	3	1	1	2	3	0	0	1	0	1	7	10	5	5	10	10	10	10	15	15	10	100	3
1538	1506	2	2	2	2	1	2	3	1	1	1	3	8	120	4.3	6.5	4	4	1	3	1	1	3	1	4	3	3	1	1	2	3	1	1	2	0	1	10	10	5	5	10	10	10	10	5	15	5	85	1
1540	1507	2	1	1	1	1	4	3	1	1	1	1	11	10	5	6	1	1	1	1	4	1	1	3	3	1	2	1	2	1	0	1	0	1	0	1	4	10	5	5	10	10	10	10	15	15	5	95	2
1541	1508	1	3	1	2	1	1	2	1	1	2	4	5	120	6	11	4	4	4	1	1	4	1	3	4	1	1	1	1	0	3	0	1	2	0	2	8	10	5	5	10	10	10	10	15	15	10	100	1
1542	1509	2	1	1	1	2	1	2	1	1	1	1	9.3	0	5.3	8	1	4	4	1	4	1	1	1	4	1	2	1	1	1	0	0	0	2	0	0	3	10	5	5	10	10	10	10	15	15	10	100	2
1543	1510	2	1	1	1	1	0	1	1	1	1	4	9	10	5	8	3	3	4	4	1	1	4	3	4	1	3	1	1	2	1	0	0	2	0	2	7	10	5	5	10	10	10	10	15	15	10	100	2
1544	1511	1	2	1	2	3	1	2	3	3	1	2	8	10	5.3	7	1	4	4	1	1	4	1	1	1	1	1	1	2	0	0	1	1	1	0	1	4	10	5	5	10	10	10	10	15	15	10	100	2
1545	1512	1	2	1	3	2	0	1	3	3	1	3	9.3	60	4.3	6.5	4	3	1	1	1	1	1	1	1	1	2	1	3	1	3	1	0	1	0	2	8	10	5	5	10	10	10	10	15	15	10	100	1
1546	1513	2	3	2	1	1	1	2	1	1	1	1	9	0	5	7	2	1	2	4	1	1	1	4	1	1	2	1	1	1	1	1	0	1	0	0	4	10	5	5	10	10	10	10	15	15	10	100	3
1547	1514	2	1	1	1	1	1	2	1	1	1	3	9.3	120	5	4.5	4	1	1	1	4	1	2	1	4	1	2	1	2	1	3	3	3	1	0	2	13	10	5	5	10	10	10	10	15	15	10	100	1
1548	1515	1	2	1	1	1	1	2	1	1	2	1	8	10	5	9	1	3	4	1	3	1	1	3	1	1	2	1	1	1	0	0	0	1	0	0	2	10	5	5	10	10	10	10	15	15	10	100	1
1549	1516	2	2	2	1	1	0	1	1	1	1	2	9	40	5	8	2	4	4	1	1	1	1	1	1	1	2	1	2	1	2	0	0	1	0	1	5	10	5	5	10	10	10	10	15	15	10	100	1
1550	1517	2	1	1	1	1	1	2	1	1	1	2	9	30	4.3	3	2	4	4	1	4	2	2	2	4	1	3	1	3	2	1	3	3	2	0	2	13	10	5	5	10	10	10	10	15	15	10	100	1
1551	1518	1	1	1	2	2	0	1	1	1	1	1	9.3	10	5	7.5	2	3	4	1	3	1	2	1	1	2	2	1	1	1	1	0	0	1	0	0	3	10	5	5	10	10	10	10	15	15	10	100	1
1552	1519	2	2	2	2	1	1	2	1	1	1	2	8	60	4	6	4	4	4	1	4	1	1	3	1	1	2	1	1	1	3	1	1	2	0	1	9	10	5	5	10	10	10	10	15	15	10	100	1
1553	1520	1	1	1	2	3	1	2	3	3	1	1	7	5	3.3	8.5	1	1	4	1	3	1	1	1	4	1	2	1	2	1	0	0	0	1	0	1	3	10	5	5	10	10	10	10	15	15	10	100	1
1554	1521	2	2	1	1	3	0	1	1	1	2	1	9	30	4.3	7	3	1	4	1	3	1	2	2	1	1	1	1	2	0	2	1	0	1	0	1	5	10	5	5	10	10	10	10	15	15	10	100	1
1555	1522	1	2	1	2	2	0	1	3	3	2	2	8	0	3	7	1	4	2	1	4	1	4	4	1	1	3	1	2	2	0	1	0	2	0	1	6	10	5	5	10	10	10	10	15	15	10	100	1
1556	1523	1	2	2	3	2	0	1	2	1	1	1	9	30	6	8.5	1	1	2	1	1	1	1	1	1	1	1	1	1	0	1	0	0	1	0	0	2	10	5	5	10	10	10	10	15	15	10	100	1
1557	1524	1	2	1	2	1	2	3	1	1	2	1	7.3	30	5	8.5	2	1	3	1	4	1	1	2	1	1	1	1	1	0	1	0	0	1	0	0	2	10	5	5	10	10	10	10	15	15	5	95	1
1558	1525	2	2	2	1	1	2	3	2	1	2	2	10	5	5	7	1	2	1	3	4	1	1	1	1	1	1	1	2	0	0	1	0	1	0	1	3	10	5	5	10	10	10	10	15	15	10	100	1
1559	1526	2	2	1	2	1	2	3	1	1	2	4	9	60	5	7	4	4	3	3	3	1	1	4	1	1	2	1	2	1	3	1	0	2	0	2	9	10	5	5	10	10	10	10	15	15	10	100	1
1561	1527	1	1	1	2	3	0	1	3	2	2	2	8	10	3	7	1	1	3	1	3	1	2	1	1	1	2	1	1	1	0	1	0	1	0	1	4	10	5	5	10	10	10	10	15	15	10	100	2
1562	1528	2	2	1	1	1	2	3	1	1	1	3	8	50	6	9	4	1	2	1	3	1	1	1	1	1	1	1	4	0	3	0	0	1	0	3	7	10	5	5	10	10	10	10	15	15	10	100	2
1563	1529	1	3	1	1	1	2	3	3	3	2	3	9	60	5	7	4	4	4	4	4	1	1	1	2	1	3	1	1	2	3	1	0	2	0	1	9	10	5	5	10	10	10	10	15	15	10	100	2
1565	1530	2	1	1	3	1	1	2	1	1	1	1	7	10	5	10	1	1	3	1	1	1	1	1	1	1	1	1	2	0	0	0	0	1	0	1	2	10	5	5	10	10	10	10	15	10	5	90	2
1566	1531	1	3	1	3	3	0	1	3	3	1	2	7	10	5	10	1	4	1	1	4	1	1	1	1	1	1	1	2	0	0	0	0	1	0	1	2	10	5	5	10	10	10	10	15	15	10	100	1
1567	1532	1	2	1	2	1	2	3	1	3	1	2	9	5	4	7	1	4	4	1	1	1	1	1	1	1	2	1	1	1	0	1	0	1	0	1	4	10	5	5	10	10	10	10	15	15	10	100	1
1568	1533	2	1	2	1	1	1	2	1	1	1	3	11	20	5	6	4	4	2	1	4	1	1	4	4	4	3	1	1	2	2	1	0	2	0	1	8	10	5	5	10	10	10	10	15	15	10	100	2
1569	1534	2	1	1	3	2	0	1	1	1	2	2	9	5	6	9	1	1	1	1	3	1	1	1	1	1	1	1	1	0	0	0	0	1	0	1	2	10	5	5	10	10	10	10	15	15	10	100	1
1570	1535	2	2	1	2	2	1	2	1	1	1	2	8.3	60	5.3	8	1	1	3	1	1	1	1	1	1	1	2	1	2	1	2	0	0	1	0	1	5	10	5	5	10	10	10	10	15	15	10	100	2
1571	1536	2	1	1	2	1	3	3	1	1	2	3	9	7	5	6	1	4	4	1	1	1	1	1	1	1	1	1	4	0	0	1	1	1	0	3	6	10	5	5	10	10	10	10	15	15	10	100	1
1572	1537	1	2	2	2	1	1	2	2	3	1	1	9	30	5	7	1	4	3	1	1	1	1	1	1	1	2	1	1	1	1	1	0	1	0	0	4	5	5	5	10	10	10	10	5	10	5	75	1
1573	1538	2	1	1	1	1	4	3	1	1	1	4	8	20	6	7.46658	3	1	1	1	4	1	1	4	1	1	2	1	1	1	2	0	2	1	0	2	8	10	5	5	10	10	10	10	15	15	5	95	3
1574	1539	1	2	1	2	1	3	3	1	2	1	1	9	5	4	7	3	4	4	1	3	1	1	3	1	1	2	1	1	1	1	1	0	2	0	0	5	10	5	5	5	5	10	10	15	15	0	80	1
1575	1540	1	3	1	1	1	1	2	3	2	1	3	8	60	5.3	8.5	4	3	2	1	1	1	1	1	1	1	1	1	1	0	3	0	0	1	0	1	5	10	5	5	10	10	10	10	15	15	10	100	2
1576	1541	2	1	1	1	1	2	3	1	1	2	1	8	30	4	7.5	2	4	3	1	2	1	3	1	1	1	1	1	1	0	1	0	0	1	0	0	2	10	5	5	10	10	10	10	15	15	10	100	2
1577	1542	2	2	1	2	1	0	1	3	2	1	1	9	0	4	5	2	4	4	1	4	1	1	1	1	1	2	1	1	1	1	2	2	1	0	0	7	10	5	5	10	10	10	10	15	15	10	100	1
1578	1543	2	1	1	1	1	2	3	1	1	2	4	8	60	6.3	8	4	4	4	1	1	2	2	4	1	1	3	1	1	2	3	0	1	2	0	2	10	10	5	5	10	10	10	10	15	15	10	100	2
1579	1544	2	2	1	1	1	0	1	3	1	2	1	8	10	5	8	1	3	3	1	1	1	1	1	1	1	1	1	1	0	0	0	0	1	0	0	1	10	5	5	10	10	10	10	15	15	10	100	1
1580	1545	2	2	1	1	1	1	2	2	3	1	2	9	30	5	7.5	1	1	3	1	1	1	1	3	1	1	2	1	2	1	1	0	0	1	0	1	4	10	5	5	10	10	10	10	15	15	5	95	1
1581	1546	2	1	1	1	1	1	2	1	1	1	3	20	30	5.3	7.5	1	3	1	3	1	1	1	1	3	1	2	1	1	1	1	0	3	1	0	1	7	10	5	5	10	10	10	10	10	10	5	85	3
1582	1547	1	1	2	2	3	1	2	3	1	1	2	8	30	4.3	8	1	4	4	1	1	4	4	1	4	1	2	1	2	1	1	0	0	2	0	1	5	10	5	5	10	10	10	10	15	15	10	100	2
1583	1548	2	2	1	2	1	1	2	1	1	1	2	9	10	6	10	1	1	4	1	1	1	1	3	1	1	2	1	2	1	0	0	0	1	0	1	3	10	5	5	10	5	10	10	15	15	10	95	1
1584	1549	2	2	2	2	2	4	3	2	2	1	3	9	60	6	8	4	1	1	1	1	1	1	1	1	1	2	1	3	1	3	0	0	0	0	2	6	10	5	5	10	10	10	10	15	15	10	100	4
1585	1550	2	1	1	1	1	2	3	1	2	1	3	9	20	4.3	6.5	4	3	3	1	2	2	4	3	4	3	3	1	3	2	2	1	0	2	0	2	9	10	5	5	10	10	10	10	15	15	10	100	2
1586	1551	1	2	1	2	1	2	3	3	2	1	1	8.3	60	3.3	6	4	4	4	1	4	1	1	4	4	1	2	1	1	1	3	1	0	2	0	0	7	10	5	5	10	10	10	10	15	15	10	100	1
1587	1552	1	2	1	2	2	4	3	2	3	2	1	8	30	5	9	1	3	4	1	4	1	1	1	1	2	2	1	2	1	1	0	0	1	0	1	4	10	5	5	10	10	10	10	15	15	10	100	1
1588	1553	1	1	1	2	3	1	2	1	2	1	2	9	30	5.3	6	4	4	4	1	4	1	1	3	1	1	3	1	2	2	2	1	2	2	0	1	10	10	5	5	10	10	10	10	15	15	10	100	1
1589	1554	2	2	2	1	2	1	2	1	1	2	2	8	60	8	9	2	3	4	3	1	4	1	2	3	1	2	1	2	1	2	0	1	2	0	1	7	10	5	5	10	10	10	10	15	15	10	100	3
1590	1555	2	1	2	2	2	2	3	1	1	1	3	9	30	5	8	3	4	4	1	1	2	2	2	4	1	3	1	1	2	2	0	0	2	0	1	7	10	5	5	10	10	10	10	15	15	5	95	4
1591	1556	2	3	2	1	1	0	1	1	2	1	2	9	50	5	7	4	4	4	1	4	1	2	3	3	1	2	1	2	1	3	1	0	2	0	1	8	10	5	5	10	10	10	10	15	15	5	95	1
1592	1557	1	1	1	2	1	1	2	1	2	1	2	9	40	4	7	4	4	1	1	4	3	1	4	4	1	3	1	1	2	3	1	0	2	0	1	9	10	5	5	10	10	10	10	15	15	10	100	1
1593	1558	1	3	1	2	1	2	3	1	1	1	1	9	50	7	10	2	3	4	1	2	1	1	2	1	1	2	1	1	1	2	0	0	1	0	0	4	10	5	5	10	10	10	10	15	15	5	95	1
1594	1559	1	2	1	2	1	2	3	1	3	1	3	8	10	5	9	4	4	3	3	1	1	1	4	3	1	2	1	2	1	2	0	0	2	0	2	7	10	5	5	10	10	10	10	15	15	10	100	2
1595	1560	1	3	2	2	3	1	2	1	3	2	1	9	30	6	9	2	4	4	1	1	4	1	2	1	1	2	1	1	1	1	0	0	2	0	0	4	10	5	5	10	10	10	10	15	15	10	100	1
1596	1561	1	2	2	2	1	3	3	3	2	1	4	10	0	5	7	3	1	4	1	1	1	1	1	1	1	1	1	2	0	1	1	0	1	0	2	5	10	5	5	10	10	10	10	15	15	10	100	2
1597	1562	1	3	1	1	3	1	2	1	3	1	4	8	240	5	5	4	4	4	2	1	4	1	3	4	1	3	1	4	2	3	2	3	2	0	3	15	10	5	5	10	10	10	10	15	15	10	100	2
1598	1563	1	3	2	1	1	0	1	2	3	2	2	8.3	10	7	10.5	2	3	3	1	1	1	1	2	1	1	3	1	2	2	1	0	0	1	0	1	5	10	5	5	10	10	10	10	15	15	10	100	1
1599	1564	2	1	1	1	1	1	2	1	1	2	3	9	0	5	7.5	1	2	4	1	3	1	1	3	1	1	2	1	1	1	0	0	0	1	0	1	3	10	5	5	10	10	10	10	15	15	10	100	3
1600	1565	1	2	1	2	2	1	2	3	1	1	2	7	0	5	10	1	4	4	1	1	1	1	4	1	1	2	1	2	1	0	0	0	1	0	1	3	10	5	5	10	10	10	10	15	15	10	100	1
1601	1566	1	2	1	2	1	1	2	3	3	2	2	8	30	6	8	1	2	2	2	2	1	1	1	1	1	1	1	2	0	1	0	1	1	0	1	4	10	5	5	10	10	10	10	15	15	10	100	1
1602	1567	1	2	1	2	2	0	1	1	2	1	1	11	30	2	4	1	1	1	1	1	1	1	1	1	1	2	1	1	1	1	3	0	0	0	0	5	10	5	5	10	10	10	10	15	15	10	100	1
1603	1568	2	3	1	1	3	2	3	1	1	1	4	8	240	5	5	4	4	4	2	1	4	1	3	4	1	3	1	4	2	3	2	3	2	0	3	15	10	5	5	10	10	10	10	15	15	10	100	4
1604	1569	1	2	1	2	1	1	2	1	2	2	4	8.3	20	5	7.46658	3	3	4	1	4	1	1	3	3	1	2	1	4	1	2	0	0	2	0	3	8	10	5	5	10	10	10	10	15	15	10	100	2
1605	1570	2	2	2	1	1	1	2	1	1	2	2	9.1	15	5.3	8	1	1	1	1	4	1	1	4	1	1	1	1	2	0	0	0	0	1	0	1	2	10	5	5	10	10	10	10	15	15	10	100	1
1606	1571	2	3	1	1	3	0	1	1	1	2	1	7.3	25	4	8	2	1	1	1	1	1	1	1	1	1	2	1	1	1	1	0	0	0	0	0	2	10	5	5	10	10	10	10	10	15	10	95	1
1607	1572	2	1	1	1	1	0	1	1	2	1	4	9	30	6.3	8	3	4	4	1	1	2	2	3	2	1	2	1	2	1	2	0	0	2	0	2	7	10	5	5	10	10	10	10	15	15	10	100	4
1608	1573	2	2	2	1	1	3	3	1	2	1	1	7	30	7	11	1	4	4	1	1	1	1	4	1	1	2	1	1	1	1	0	0	1	0	0	3	10	0	5	10	10	10	10	5	10	0	70	1
1609	1574	2	2	1	1	1	1	2	3	1	2	3	8	30	4.3	8.5	3	2	2	1	2	1	1	3	1	1	2	1	4	1	2	0	0	1	0	3	7	10	5	5	10	10	10	10	15	15	10	100	2
1610	1575	1	3	1	2	1	1	2	3	2	1	2	8	30	7	4	4	4	4	1	4	2	2	4	3	1	2	1	3	1	2	3	3	2	0	2	13	10	5	5	10	10	10	10	15	10	5	90	1
1611	1576	2	2	1	1	1	1	2	1	1	2	1	8	5	5.3	9	1	4	1	1	1	1	1	1	1	1	1	1	1	0	0	0	0	1	0	0	1	10	5	5	10	10	10	10	15	15	5	95	1
1612	1577	2	2	1	2	1	1	2	3	1	2	2	8.3	60	5	8	2	1	1	1	1	1	1	2	1	1	2	1	2	1	2	0	0	1	0	1	5	10	5	5	10	10	10	10	15	15	10	100	1
1613	1578	1	3	1	1	3	1	2	1	2	2	1	7.3	30	4	7.5	2	1	4	1	2	1	1	3	1	1	2	1	1	1	1	0	0	1	0	0	3	10	5	5	10	10	10	10	15	15	10	100	1
1614	1579	1	2	1	2	3	1	2	1	2	1	1	9	120	6	7	4	3	3	1	1	1	1	2	1	1	1	1	1	0	3	1	1	1	0	0	6	10	5	5	10	10	10	10	15	15	10	100	1
1615	1580	1	2	2	2	1	1	2	2	2	1	3	8	30	5	5	2	4	4	1	1	3	3	1	1	1	4	1	3	3	1	2	3	2	0	2	13	10	5	5	10	10	10	10	10	15	5	90	2
1616	1581	1	1	1	1	3	2	3	1	2	1	2	8.3	90	6.3	7.5	4	4	1	3	4	1	1	4	1	1	3	1	2	2	3	0	1	2	0	1	9	10	5	5	10	10	10	10	15	15	10	100	1
1617	1582	1	2	2	2	1	1	2	3	2	2	2	8	5	5	9	1	1	3	1	2	1	1	2	1	1	1	1	1	0	0	0	0	1	0	1	2	10	5	5	10	10	10	10	15	15	10	100	1
1618	1583	1	2	1	2	1	1	2	3	2	1	3	7	60	5	8	1	3	4	1	2	1	1	2	2	1	2	1	2	1	2	0	1	1	0	2	7	10	5	5	10	10	10	10	15	15	10	100	1
1619	1584	1	3	1	2	1	1	2	2	2	1	3	8	10	7	6	2	2	2	2	4	2	2	2	1	1	2	1	2	1	1	1	3	1	0	2	9	10	5	5	10	10	10	10	15	15	10	100	1
1620	1585	2	1	1	2	1	1	2	1	2	1	2	8	30	5	9	3	3	4	1	1	1	1	3	4	1	2	1	2	1	2	0	0	2	0	1	6	10	5	5	10	10	10	10	15	15	10	100	2
1621	1586	2	2	1	2	1	1	2	2	1	1	1	9	30	4.3	7.46658	1	1	1	1	1	1	1	1	1	1	1	1	1	0	1	0	0	0	0	0	1	10	5	5	10	10	10	10	15	15	10	100	1
1622	1587	2	3	2	1	1	0	1	1	1	1	2	8	3	5	9	1	4	4	1	1	1	1	1	1	1	1	1	2	0	0	0	0	1	0	1	2	10	5	5	10	10	10	10	15	15	10	100	2
[truncated: 24 more columns]
